# Supplementary material for: Slow Protein Turnover Explains Limited Protein-Level Response to Diurnal Transcriptional Oscillations in Cyanobacteria
Source: Front Microbiol. 2021 Apr 14;12:657379. doi: 10.3389/fmicb.2021.657379 (PMC8237939; doi:10.3389/fmicb.2021.657379)
Supplement: Supplementary file 2 [file Table_1.xlsx]

## Sheet: RNA seq
Name	Mean_log2RPKM_BRISE	Mean_log2RPKM_ARISE	Mean_log2RPKM_MDAY	Mean_log2RPKM_BSET	Mean_log2RPKM_ASET	StdDev_BRISE	StdDev_ARISE	StdDev_MDAY	StdDev_BSET	StdDev_ASET	p_val_ANOVA	q_val_ANOVA	Protein	Gene.names	Pathway	Process	Catalytic.activity	psortB_localization	psortB_score	Entry	Entry.name	Status	Protein.names	EC.number	Cofactor	Function..CC.	Gene.ontology..GO.	Gene.ontology..biological.process.	Gene.ontology..molecular.function.	Gene.ontology..cellular.component.	Gene.ontology.IDs	GRAVY	Length	ExposedAA	First60AA	Helices	Topology	MolWeight
sll1214	9.35137	9.84731	9.74288	9.3001	9.08729	0.118951	0.22672	0.503226	0.174397	0.105565	0.234826	0.276295	Magnesium-protoporphyrin IX monomethyl ester [oxidative] cyclase 1	acsF1 sll1214	Cobalamin, heme, phycobilin and porphyrin	Biosynthesis of cofactors, prosthetic groups, and carriers	CATALYTIC ACTIVITY: Magnesium-protoporphyrin IX 13-monomethyl ester + 3 NADPH + 3 O(2) = divinylprotochlorophyllide + 3 NADP(+) + 5 H(2)O. {ECO:0000255|HAMAP-Rule:MF_01840}.	Cytoplasmic	8.96	P72584	ACSF1_SYNY3	reviewed	Magnesium-protoporphyrin IX monomethyl ester [oxidative] cyclase 1 (Mg-protoporphyrin IX monomethyl ester oxidative cyclase 1) (EC 1.14.13.81)	1.14.13.81	COFACTOR: Name=Fe cation; Xref=ChEBI:CHEBI:24875; Evidence={ECO:0000255|HAMAP-Rule:MF_01840};	FUNCTION: Catalyzes the formation of the isocyclic ring in chlorophyll biosynthesis. Mediates the cyclase reaction, which results in the formation of divinylprotochlorophyllide (Pchlide) characteristic of all chlorophylls from magnesium-protoporphyrin IX 13-monomethyl ester (MgPMME). {ECO:0000255|HAMAP-Rule:MF_01840}.	iron ion binding [GO:0005506]; magnesium-protoporphyrin IX monomethyl ester (oxidative) cyclase activity [GO:0048529]; light-independent chlorophyll biosynthetic process [GO:0036068]; photosynthesis [GO:0015979]	light-independent chlorophyll biosynthetic process [GO:0036068]; photosynthesis [GO:0015979]	iron ion binding [GO:0005506]; magnesium-protoporphyrin IX monomethyl ester (oxidative) cyclase activity [GO:0048529]	NA	GO:0005506; GO:0036068; GO:0048529; GO:0015979	-0.405587	358	0.11	0	0	o	42.16
sll1213	6.67764	8.4954	7.62208	7.4294	6.23281	0.379453	0.247654	0.22808	0.034232	0.0932486	0.0176013	0.0570949	GDP-fucose synthetase	fcl sll1213	Surface polysaccharides, lipopolysaccharides and antigens	Cell envelope	CATALYTIC ACTIVITY: GDP-beta-L-fucose + NADP(+) = GDP-4-dehydro-6-deoxy-alpha-D-mannose + NADPH. {ECO:0000256|HAMAP-Rule:MF_00956}.	Cytoplasmic	9.97	P72585	P72585_SYNY3	unreviewed	GDP-L-fucose synthase (EC 1.1.1.271) (GDP-4-keto-6-deoxy-D-mannose-3,5-epimerase-4-reductase)	1.1.1.271	NA	FUNCTION: Catalyzes the two-step NADP-dependent conversion of GDP-4-dehydro-6-deoxy-D-mannose to GDP-fucose, involving an epimerase and a reductase reaction. {ECO:0000256|HAMAP-Rule:MF_00956}.	GDP-L-fucose synthase activity [GO:0050577]; isomerase activity [GO:0016853]; NADP+ binding [GO:0070401]; 'de novo' GDP-L-fucose biosynthetic process [GO:0042351]	'de novo' GDP-L-fucose biosynthetic process [GO:0042351]	GDP-L-fucose synthase activity [GO:0050577]; isomerase activity [GO:0016853]; NADP+ binding [GO:0070401]	NA	GO:0042351; GO:0050577; GO:0070401; GO:0016853	-0.292628	312	0.32	0.31	0	o	34.73
sll1212	6.9116	8.93269	8.14872	8.04981	6.72442	0.131988	0.276734	0.299841	0.144342	0.175945	0.0244846	0.0674076	GDP-mannose 4,6-dehydratase	sll1212	Sugars	Energy metabolism	NA	Cytoplasmic	9.97	NA	NA	NA	NA	NA	NA	NA	NA	NA	NA	NA	NA	-0.398619	362	0	0	0	o	41.34
sll1209	4.01075	5.29473	4.76279	4.87537	3.84433	0.11666	0.167764	0.0931187	0.202383	0.0457641	0.016069	0.0552035	DNA ligase	ligA lig sll1209	NA	DNA replication, restriction, modification, recombination, and repair	CATALYTIC ACTIVITY: NAD(+) + (deoxyribonucleotide)(n) + (deoxyribonucleotide)(m) = AMP + beta-nicotinamide D-ribonucleotide + (deoxyribonucleotide)(n+m). {ECO:0000255|HAMAP-Rule:MF_01588}.	Cytoplasmic	9.97	P72588	DNLJ_SYNY3	reviewed	DNA ligase (EC 6.5.1.2) (Polydeoxyribonucleotide synthase [NAD(+)])	6.5.1.2	COFACTOR: Name=Mg(2+); Xref=ChEBI:CHEBI:18420; Evidence={ECO:0000255|HAMAP-Rule:MF_01588}; Name=Mn(2+); Xref=ChEBI:CHEBI:29035; Evidence={ECO:0000255|HAMAP-Rule:MF_01588};	FUNCTION: DNA ligase that catalyzes the formation of phosphodiester linkages between 5'-phosphoryl and 3'-hydroxyl groups in double-stranded DNA using NAD as a coenzyme and as the energy source for the reaction. It is essential for DNA replication and repair of damaged DNA. {ECO:0000255|HAMAP-Rule:MF_01588}.	cytosol [GO:0005829]; DNA binding [GO:0003677]; DNA ligase (NAD+) activity [GO:0003911]; metal ion binding [GO:0046872]; base-excision repair, DNA ligation [GO:0006288]; DNA replication [GO:0006260]	base-excision repair, DNA ligation [GO:0006288]; DNA replication [GO:0006260]	DNA binding [GO:0003677]; DNA ligase (NAD+) activity [GO:0003911]; metal ion binding [GO:0046872]	cytosol [GO:0005829]	GO:0003677; GO:0003911; GO:0006260; GO:0006288; GO:0005829; GO:0046872	-0.26278	669	0	0	0	o	74.62
sll1396	7.6117	5.75832	5.5117	5.94003	6.73513	0.103499	0.0617045	0.151742	0.280702	0.0988075	0.00639193	0.0373024	unknown protein	sll1396	NA	Unknown	NA	Unknown	2	P72619	P72619_SYNY3	unreviewed	Sll1396 protein	NA	NA	NA	NA	NA	NA	NA	NA	-0.473214	224	0.01	0	0	o	25.8
sll1395	7.16703	7.21418	6.58249	6.63833	6.74108	0.00330149	0.31455	0.463781	0.137194	0.157909	0.149366	0.195112	dTDP-6-deoxy-L-mannose-dehydrogenase	sll1395	Surface polysaccharides, lipopolysaccharides and antigens	Cell envelope	NA	Cytoplasmic	9.97	NA	NA	NA	NA	NA	NA	NA	NA	NA	NA	NA	NA	0.0142857	280	0.06	0	0	o	30.25
sll1394	7.7881	7.86487	7.32308	7.43786	7.49968	0.0473733	0.275156	0.393113	0.0322634	0.14658	0.0717991	0.116493	peptide methionine sulfoxide reductase	msrA1 sll1394	Protein modification and translation factors	Translation	CATALYTIC ACTIVITY: Peptide-L-methionine + thioredoxin disulfide + H(2)O = peptide-L-methionine (S)-S-oxide + thioredoxin.; CATALYTIC ACTIVITY: L-methionine + thioredoxin disulfide + H(2)O = L-methionine (S)-S-oxide + thioredoxin.	Unknown	2	P72622	MSRA1_SYNY3	reviewed	Peptide methionine sulfoxide reductase MsrA 1 (Protein-methionine-S-oxide reductase 1) (EC 1.8.4.11) (Peptide-methionine (S)-S-oxide reductase 1) (Peptide Met(O) reductase 1)	1.8.4.11	NA	FUNCTION: Has an important function as a repair enzyme for proteins that have been inactivated by oxidation. Catalyzes the reversible oxidation-reduction of methionine sulfoxide in proteins to methionine (By similarity). {ECO:0000250}.	peptide-methionine (S)-S-oxide reductase activity [GO:0008113]; cellular protein modification process [GO:0006464]; protein repair [GO:0030091]; response to oxidative stress [GO:0006979]	cellular protein modification process [GO:0006464]; protein repair [GO:0030091]; response to oxidative stress [GO:0006979]	peptide-methionine (S)-S-oxide reductase activity [GO:0008113]	NA	GO:0006464; GO:0008113; GO:0030091; GO:0006979	-0.329279	222	0.04	0.02	0	o	24.22
sll1393	7.50181	7.85891	7.5354	7.6264	7.44474	0.186582	0.134681	0.420802	0.0893448	0.0120721	0.238512	0.279464	glycogen (starch) synthase	glgA2 sll1393	Polysaccharides and glycoproteins	Central intermediary metabolism	CATALYTIC ACTIVITY: ADP-glucose + (1,4-alpha-D-glucosyl)(n) = ADP + (1,4-alpha-D-glucosyl)(n+1).	Cytoplasmic	9.97	P72623	GLGA2_SYNY3	reviewed	Probable glycogen synthase 2 (EC 2.4.1.21) (Starch [bacterial glycogen] synthase 2)	2.4.1.21	NA	FUNCTION: Synthesizes alpha-1,4-glucan chains using ADP-glucose. {ECO:0000250}.	alpha-1,4-glucan synthase activity [GO:0033201]; glycogen (starch) synthase activity [GO:0004373]; starch synthase activity [GO:0009011]; glycogen biosynthetic process [GO:0005978]	glycogen biosynthetic process [GO:0005978]	alpha-1,4-glucan synthase activity [GO:0033201]; glycogen (starch) synthase activity [GO:0004373]; starch synthase activity [GO:0009011]	NA	GO:0033201; GO:0004373; GO:0005978; GO:0009011	-0.22831	491	0.16	0.02	0	o	56.23
sll1056	5.98898	7.48249	6.76563	7.29555	6.65027	0.401661	0.586871	0.548052	0.0666668	0.258291	0.191422	0.235308	phosphoribosylformyl glycinamidine synthetase II	purL sll1056	Purine ribonucleotide biosynthesis	Purines, pyrimidines, nucleosides, and nucleotides	CATALYTIC ACTIVITY: ATP + N(2)-formyl-N(1)-(5-phospho-D-ribosyl)glycinamide + L-glutamine + H(2)O = ADP + phosphate + 2-(formamido)-N(1)-(5-phospho-D-ribosyl)acetamidine + L-glutamate. {ECO:0000255|HAMAP-Rule:MF_00420}.	Cytoplasmic	9.26	P72644	PURL_SYNY3	reviewed	Phosphoribosylformylglycinamidine synthase subunit PurL (FGAM synthase) (EC 6.3.5.3) (Formylglycinamide ribonucleotide amidotransferase subunit II) (FGAR amidotransferase II) (FGAR-AT II) (Glutamine amidotransferase PurL) (Phosphoribosylformylglycinamidine synthase subunit II)	6.3.5.3	NA	FUNCTION: Part of the phosphoribosylformylglycinamidine synthase complex involved in the purines biosynthetic pathway. Catalyzes the ATP-dependent conversion of formylglycinamide ribonucleotide (FGAR) and glutamine to yield formylglycinamidine ribonucleotide (FGAM) and glutamate. The FGAM synthase complex is composed of three subunits. PurQ produces an ammonia molecule by converting glutamine to …	cytoplasm [GO:0005737]; ATP binding [GO:0005524]; magnesium ion binding [GO:0000287]; phosphoribosylformylglycinamidine synthase activity [GO:0004642]; 'de novo' IMP biosynthetic process [GO:0006189]; glutamine metabolic process [GO:0006541]; purine nucleotide biosynthetic process [GO:0006164]; ribonucleoside monophosphate biosynthetic process [GO:0009156]	'de novo' IMP biosynthetic process [GO:0006189]; glutamine metabolic process [GO:0006541]; purine nucleotide biosynthetic process [GO:0006164]; ribonucleoside monophosphate biosynthetic process [GO:0009156]	ATP binding [GO:0005524]; magnesium ion binding [GO:0000287]; phosphoribosylformylglycinamidine synthase activity [GO:0004642]	cytoplasm [GO:0005737]	GO:0006189; GO:0005524; GO:0005737; GO:0006541; GO:0000287; GO:0004642; GO:0006164; GO:0009156	-0.0628906	768	0.01	0	0	o	81.85
sll1053	7.67388	6.96597	7.04811	7.2601	7.49822	0.135145	0.265087	0.541441	0.0108803	0.0923195	0.194858	0.237972	hypothetical protein	sll1053	NA	Hypothetical	NA	Unknown	4.69	P72647	P72647_SYNY3	unreviewed	Sll1053 protein	NA	NA	NA	cell [GO:0005623]; integral component of membrane [GO:0016021]; protein secretion [GO:0009306]; transmembrane transport [GO:0055085]	protein secretion [GO:0009306]; transmembrane transport [GO:0055085]	NA	cell [GO:0005623]; integral component of membrane [GO:0016021]	GO:0005623; GO:0016021; GO:0009306; GO:0055085	-0.370962	520	18.01	17.94	1	i40-59o	56.28
sll1049	7.25306	6.70593	6.55547	6.98427	6.61931	0.0518559	0.0992958	0.174624	0.0298197	0.0691821	0.0366827	0.0803594	hypothetical protein	sll1049	NA	Hypothetical	NA	Cytoplasmic	8.96	P72653	P72653_SYNY3	unreviewed	Sll1049 protein	NA	NA	NA	NA	NA	NA	NA	NA	-0.202482	564	0.07	0.03	0	o	63.96
sll1043	8.12754	9.20242	8.40282	8.50925	8.19724	0.0193927	0.0345712	0.176079	0.0911689	0.182872	0.00302098	0.0328188	polyribonucleotide nucleotidyltransferase	pnp sll1043	RNA synthesis, modification, and DNA transcription	Transcription	CATALYTIC ACTIVITY: RNA(n+1) + phosphate = RNA(n) + a nucleoside diphosphate. {ECO:0000255|HAMAP-Rule:MF_01595}.	Cytoplasmic	9.97	P72659	PNP_SYNY3	reviewed	Polyribonucleotide nucleotidyltransferase (EC 2.7.7.8) (Polynucleotide phosphorylase) (PNPase)	2.7.7.8	COFACTOR: Name=Mg(2+); Xref=ChEBI:CHEBI:18420; Evidence={ECO:0000255|HAMAP-Rule:MF_01595};	FUNCTION: Involved in mRNA degradation. Catalyzes the phosphorolysis of single-stranded polyribonucleotides processively in the 3'- to 5'-direction. {ECO:0000255|HAMAP-Rule:MF_01595}.	cytoplasm [GO:0005737]; 3'-5'-exoribonuclease activity [GO:0000175]; magnesium ion binding [GO:0000287]; polyribonucleotide nucleotidyltransferase activity [GO:0004654]; RNA binding [GO:0003723]; mRNA catabolic process [GO:0006402]; RNA processing [GO:0006396]	mRNA catabolic process [GO:0006402]; RNA processing [GO:0006396]	3'-5'-exoribonuclease activity [GO:0000175]; magnesium ion binding [GO:0000287]; polyribonucleotide nucleotidyltransferase activity [GO:0004654]; RNA binding [GO:0003723]	cytoplasm [GO:0005737]	GO:0000175; GO:0003723; GO:0006396; GO:0005737; GO:0006402; GO:0000287; GO:0004654	-0.128552	718	0.06	0.03	0	o	77.84
sll0712	5.62918	6.40745	5.94851	5.98796	5.81166	0.487146	0.330414	0.378726	0.236426	0.0535459	0.553515	0.578698	cysteine synthase	sll0712	Serine family / Sulfur assimilation	Amino acid biosynthesis	NA	Cytoplasmic	9.97	NA	NA	NA	NA	NA	NA	NA	NA	NA	NA	NA	NA	-0.195385	325	0.2	0	0	o	34.74
sll0711	6.55027	6.82894	6.33858	6.65707	6.33889	0.202003	0.133308	0.138572	0.184451	0.167282	0.279269	0.319567	isopentenyl monophosphate kinase	ispE sll0711	Other	Other categories	CATALYTIC ACTIVITY: ATP + 4-(cytidine 5'-diphospho)-2-C-methyl-D-erythritol = ADP + 2-phospho-4-(cytidine 5'-diphospho)-2-C-methyl-D-erythritol. {ECO:0000255|HAMAP-Rule:MF_00061}.	Cytoplasmic	8.96	P72663	ISPE_SYNY3	reviewed	4-diphosphocytidyl-2-C-methyl-D-erythritol kinase (CMK) (EC 2.7.1.148) (4-(cytidine-5'-diphospho)-2-C-methyl-D-erythritol kinase)	2.7.1.148	NA	FUNCTION: Catalyzes the phosphorylation of the position 2 hydroxy group of 4-diphosphocytidyl-2C-methyl-D-erythritol. {ECO:0000255|HAMAP-Rule:MF_00061}.	4-(cytidine 5'-diphospho)-2-C-methyl-D-erythritol kinase activity [GO:0050515]; ATP binding [GO:0005524]; isopentenyl diphosphate biosynthetic process, methylerythritol 4-phosphate pathway [GO:0019288]; terpenoid biosynthetic process [GO:0016114]	isopentenyl diphosphate biosynthetic process, methylerythritol 4-phosphate pathway [GO:0019288]; terpenoid biosynthetic process [GO:0016114]	4-(cytidine 5'-diphospho)-2-C-methyl-D-erythritol kinase activity [GO:0050515]; ATP binding [GO:0005524]	NA	GO:0050515; GO:0005524; GO:0019288; GO:0016114	-0.12254	315	0.3	0	0	o	34.09
sll0230	7.39199	7.39419	7.2035	7.22831	7.29212	0.162195	0.321627	0.455292	0.6751	0.0374505	0.958778	0.958778	putative thiamin binding protein	sll0230	Thiamin	Biosynthesis of cofactors, prosthetic groups, and carriers	NA	Unknown	2	P72699	Y230_SYNY3	reviewed	UPF0045 protein sll0230	NA	NA	NA	NA	NA	NA	NA	NA	0.00990099	101	4.48	4.48	0	o	10.95
sll0228	6.95059	8.03109	7.14417	7.19285	6.8733	0.258462	0.308814	0.42543	0.0159399	0.035188	0.0403129	0.0839044	arginase	speB1 sll0228	Amino acids and amines	Energy metabolism	CATALYTIC ACTIVITY: Agmatine + H(2)O = putrescine + urea.	Cytoplasmic	8.96	P72703	SPEB1_SYNY3	reviewed	Agmatinase 1 (EC 3.5.3.11) (Agmatine ureohydrolase 1) (AUH 1)	3.5.3.11	COFACTOR: Name=Mn(2+); Xref=ChEBI:CHEBI:29035; Evidence={ECO:0000255|PROSITE-ProRule:PRU00742};	NA	agmatinase activity [GO:0008783]; metal ion binding [GO:0046872]; putrescine biosynthetic process [GO:0009446]	putrescine biosynthetic process [GO:0009446]	agmatinase activity [GO:0008783]; metal ion binding [GO:0046872]	NA	GO:0008783; GO:0046872; GO:0009446	-0.123529	306	0.04	0.02	0	o	33.47
sll0227	7.78467	8.6585	7.99258	7.96605	7.61545	0.0279827	0.142201	0.285919	0.0840117	0.137802	0.0752049	0.118983	peptidyl-prolyl cis-trans isomerase B, periplasmic protein	sll0227	Protein modification and translation factors	Translation	CATALYTIC ACTIVITY: Peptidylproline (omega=180) = peptidylproline (omega=0).	Periplasmic	10	P72704	PPI1_SYNY3	reviewed	Probable peptidyl-prolyl cis-trans isomerase sll0227 (PPIase sll0227) (EC 5.2.1.8) (Rotamase sll0227)	5.2.1.8	NA	FUNCTION: PPIases accelerate the folding of proteins. It catalyzes the cis-trans isomerization of proline imidic peptide bonds in oligopeptides.	outer membrane-bounded periplasmic space [GO:0030288]; peptidyl-prolyl cis-trans isomerase activity [GO:0003755]; protein folding [GO:0006457]	protein folding [GO:0006457]	peptidyl-prolyl cis-trans isomerase activity [GO:0003755]	outer membrane-bounded periplasmic space [GO:0030288]	GO:0030288; GO:0003755; GO:0006457	-0.247967	246	11.6	11.59	0	o	26.59
sll0226	8.52596	9.07763	8.2654	8.1119	7.96566	0.24149	0.0252489	0.207721	0.134853	0.0454962	0.00482121	0.0353817	photosystem I assembly related protein	ycf4 sll0226	Photosystem I	Photosynthesis and respiration	NA	CytoplasmicMembrane	9.82	P72705	YCF4_SYNY3	reviewed	Photosystem I assembly protein Ycf4	NA	NA	FUNCTION: Seems to be required for the assembly of the photosystem I complex.	integral component of membrane [GO:0016021]; photosystem I [GO:0009522]; thylakoid membrane [GO:0042651]; photosynthesis [GO:0015979]	photosynthesis [GO:0015979]	NA	integral component of membrane [GO:0016021]; photosystem I [GO:0009522]; thylakoid membrane [GO:0042651]	GO:0016021; GO:0015979; GO:0009522; GO:0042651	0.0765957	188	45.25	22.71	2	i26-48o63-85i	20.46
sll0224	5.8939	7.29059	7.69699	8.23608	7.80742	0.38395	0.367371	0.341006	0.0428684	0.110831	0.0574107	0.100862	amino-acid ABC transporter binding protein	sll0224	NA	Transport and binding proteins	NA	Periplasmic	9.76	P72707	P72707_SYNY3	unreviewed	Sll0224 protein	NA	NA	NA	outer membrane-bounded periplasmic space [GO:0030288]	NA	NA	outer membrane-bounded periplasmic space [GO:0030288]	GO:0030288	-0.0922819	298	1.95	1.95	0	o	32.83
sll0220	6.30634	6.8638	6.44582	6.55257	6.53439	0.055044	0.0639181	0.279806	0.0915226	0.0371521	0.0562495	0.0999006	L-glutamine:D-fructose-6-P amidotransferase	glmS sll0220	Amino sugars	Central intermediary metabolism	CATALYTIC ACTIVITY: L-glutamine + D-fructose 6-phosphate = L-glutamate + D-glucosamine 6-phosphate. {ECO:0000255|HAMAP-Rule:MF_00164}.	Cytoplasmic	9.97	P72720	GLMS_SYNY3	reviewed	Glutamine--fructose-6-phosphate aminotransferase [isomerizing] (EC 2.6.1.16) (D-fructose-6-phosphate amidotransferase) (GFAT) (Glucosamine-6-phosphate synthase) (Hexosephosphate aminotransferase) (L-glutamine--D-fructose-6-phosphate amidotransferase)	2.6.1.16	NA	FUNCTION: Catalyzes the first step in hexosamine metabolism, converting fructose-6P into glucosamine-6P using glutamine as a nitrogen source. {ECO:0000255|HAMAP-Rule:MF_00164}.	cytosol [GO:0005829]; carbohydrate binding [GO:0030246]; glutamine-fructose-6-phosphate transaminase (isomerizing) activity [GO:0004360]; fructose 6-phosphate metabolic process [GO:0006002]; glutamine metabolic process [GO:0006541]; protein N-linked glycosylation [GO:0006487]; UDP-N-acetylglucosamine metabolic process [GO:0006047]	fructose 6-phosphate metabolic process [GO:0006002]; glutamine metabolic process [GO:0006541]; protein N-linked glycosylation [GO:0006487]; UDP-N-acetylglucosamine metabolic process [GO:0006047]	carbohydrate binding [GO:0030246]; glutamine-fructose-6-phosphate transaminase (isomerizing) activity [GO:0004360]	cytosol [GO:0005829]	GO:0006047; GO:0030246; GO:0005829; GO:0006002; GO:0006541; GO:0004360; GO:0006487	-0.0304279	631	0.67	0.02	0	o	69.62
sll1327	8.33399	11.0775	10.2481	9.94959	8.05233	0.0747341	0.179872	0.0271461	0.045637	0.127496	0.00219838	0.0313338	ATP synthase gamma chain	atpG atpC sll1327	ATP synthase	Photosynthesis and respiration	NA	Unknown	6.29	P17253	ATPG_SYNY3	reviewed	ATP synthase gamma chain (ATP synthase F1 sector gamma subunit) (F-ATPase gamma subunit)	NA	NA	FUNCTION: Produces ATP from ADP in the presence of a proton gradient across the membrane. The gamma chain is believed to be important in regulating ATPase activity and the flow of protons through the CF(0) complex.	plasma membrane proton-transporting ATP synthase complex [GO:0045260]; proton-transporting ATP synthase complex, catalytic core F(1) [GO:0045261]; thylakoid membrane [GO:0042651]; ATP binding [GO:0005524]; proton-transporting ATP synthase activity, rotational mechanism [GO:0046933]; proton-transporting ATPase activity, rotational mechanism [GO:0046961]; ATP synthesis coupled proton transport [GO:…	ATP synthesis coupled proton transport [GO:0015986]	ATP binding [GO:0005524]; proton-transporting ATPase activity, rotational mechanism [GO:0046961]; proton-transporting ATP synthase activity, rotational mechanism [GO:0046933]	plasma membrane proton-transporting ATP synthase complex [GO:0045260]; proton-transporting ATP synthase complex, catalytic core F(1) [GO:0045261]; thylakoid membrane [GO:0042651]	GO:0005524; GO:0015986; GO:0045260; GO:0046933; GO:0045261; GO:0046961; GO:0042651	-0.113694	314	0.01	0	0	o	34.61
sll1326	8.41659	11.0923	10.2481	10.0721	7.96813	0.217601	0.00762895	0.00984702	0.106636	0.0662149	0.000232985	0.0188995	ATP synthase alpha chain	atpA sll1326	ATP synthase	Photosynthesis and respiration	CATALYTIC ACTIVITY: ATP + H(2)O + H(+)(In) = ADP + phosphate + H(+)(Out). {ECO:0000255|HAMAP-Rule:MF_01346}.	Cytoplasmic	9.97	P27179	ATPA_SYNY3	reviewed	ATP synthase subunit alpha (EC 3.6.3.14) (ATP synthase F1 sector subunit alpha) (F-ATPase subunit alpha)	3.6.3.14	NA	FUNCTION: Produces ATP from ADP in the presence of a proton gradient across the membrane. The alpha chain is a regulatory subunit. {ECO:0000255|HAMAP-Rule:MF_01346}.	plasma membrane proton-transporting ATP synthase complex [GO:0045260]; proton-transporting ATP synthase complex, catalytic core F(1) [GO:0045261]; thylakoid membrane [GO:0042651]; ATP binding [GO:0005524]; proton-transporting ATP synthase activity, rotational mechanism [GO:0046933]; proton-transporting ATPase activity, rotational mechanism [GO:0046961]; ATP hydrolysis coupled proton transport [GO…	ATP hydrolysis coupled proton transport [GO:0015991]; plasma membrane ATP synthesis coupled proton transport [GO:0042777]	ATP binding [GO:0005524]; proton-transporting ATPase activity, rotational mechanism [GO:0046961]; proton-transporting ATP synthase activity, rotational mechanism [GO:0046933]	plasma membrane proton-transporting ATP synthase complex [GO:0045260]; proton-transporting ATP synthase complex, catalytic core F(1) [GO:0045261]; thylakoid membrane [GO:0042651]	GO:0005524; GO:0015991; GO:0042777; GO:0045260; GO:0046933; GO:0045261; GO:0046961; GO:0042651	-0.0254473	503	0.01	0	0	o	53.98
sll1324	8.21971	11.1026	9.93404	9.79275	7.67318	0.439987	0.248353	0.216511	0.0252216	0.0442044	0.00117476	0.0250259	ATP synthase B chain (subunit I) of CF(0)	atpF sll1324	ATP synthase	Photosynthesis and respiration	NA	Cytoplasmic	8.96	P27181	ATPF_SYNY3	reviewed	ATP synthase subunit b (ATP synthase F(0) sector subunit b) (ATPase subunit I) (F-type ATPase subunit b) (F-ATPase subunit b)	NA	NA	FUNCTION: F(1)F(0) ATP synthase produces ATP from ADP in the presence of a proton or sodium gradient. F-type ATPases consist of two structural domains, F(1) containing the extramembraneous catalytic core and F(0) containing the membrane proton channel, linked together by a central stalk and a peripheral stalk. During catalysis, ATP synthesis in the catalytic domain of F(1) is coupled via a rotary…	integral component of membrane [GO:0016021]; plasma membrane proton-transporting ATP synthase complex [GO:0045260]; proton-transporting ATP synthase complex, coupling factor F(o) [GO:0045263]; thylakoid membrane [GO:0042651]; proton-transporting ATP synthase activity, rotational mechanism [GO:0046933]; ATP synthesis coupled proton transport [GO:0015986]	ATP synthesis coupled proton transport [GO:0015986]	proton-transporting ATP synthase activity, rotational mechanism [GO:0046933]	integral component of membrane [GO:0016021]; plasma membrane proton-transporting ATP synthase complex [GO:0045260]; proton-transporting ATP synthase complex, coupling factor F(o) [GO:0045263]; thylakoid membrane [GO:0042651]	GO:0015986; GO:0016021; GO:0045260; GO:0046933; GO:0045263; GO:0042651	-0.37933	179	16.52	16.52	0	o	19.81
sll1323	8.85883	11.5944	10.3632	10.2238	8.04843	0.227807	0.148113	0.117453	0.0824447	0.0911665	0.00244596	0.0319084	ATP synthase subunit b&#x27; of CF(0)	atpG sll1323	ATP synthase	Photosynthesis and respiration	NA	Unknown	2	P27183	ATPX_SYNY3	reviewed	ATP synthase subunit b' (ATP synthase F(0) sector subunit b') (ATPase subunit II) (F-type ATPase subunit b') (F-ATPase subunit b')	NA	NA	FUNCTION: F(1)F(0) ATP synthase produces ATP from ADP in the presence of a proton or sodium gradient. F-type ATPases consist of two structural domains, F(1) containing the extramembraneous catalytic core and F(0) containing the membrane proton channel, linked together by a central stalk and a peripheral stalk. During catalysis, ATP synthesis in the catalytic domain of F(1) is coupled via a rotary…	integral component of membrane [GO:0016021]; plasma membrane proton-transporting ATP synthase complex [GO:0045260]; proton-transporting ATP synthase complex, coupling factor F(o) [GO:0045263]; thylakoid membrane [GO:0042651]; hydrogen ion transmembrane transporter activity [GO:0015078]; ATP synthesis coupled proton transport [GO:0015986]	ATP synthesis coupled proton transport [GO:0015986]	hydrogen ion transmembrane transporter activity [GO:0015078]	integral component of membrane [GO:0016021]; plasma membrane proton-transporting ATP synthase complex [GO:0045260]; proton-transporting ATP synthase complex, coupling factor F(o) [GO:0045263]; thylakoid membrane [GO:0042651]	GO:0015986; GO:0015078; GO:0016021; GO:0045260; GO:0045263; GO:0042651	-0.428671	143	18.9	18.9	1	o10-27i	16.25
sll1322	10.5014	12.7847	11.6792	11.5514	9.97095	0.153796	0.0253144	0.10015	0.0187017	0.076308	0.000702454	0.0224645	ATP synthase A chain of CF(0)	atpB atpI sll1322	ATP synthase	Photosynthesis and respiration	NA	CytoplasmicMembrane	10	P27178	ATP6_SYNY3	reviewed	ATP synthase subunit a (ATP synthase F0 sector subunit a) (F-ATPase subunit 6)	NA	NA	FUNCTION: Key component of the proton channel; it plays a direct role in the translocation of protons across the membrane. {ECO:0000255|HAMAP-Rule:MF_01393}.	integral component of membrane [GO:0016021]; proton-transporting ATP synthase complex, coupling factor F(o) [GO:0045263]; thylakoid membrane [GO:0042651]; proton-transporting ATP synthase activity, rotational mechanism [GO:0046933]; plasma membrane ATP synthesis coupled proton transport [GO:0042777]	plasma membrane ATP synthesis coupled proton transport [GO:0042777]	proton-transporting ATP synthase activity, rotational mechanism [GO:0046933]	integral component of membrane [GO:0016021]; proton-transporting ATP synthase complex, coupling factor F(o) [GO:0045263]; thylakoid membrane [GO:0042651]	GO:0016021; GO:0042777; GO:0046933; GO:0045263; GO:0042651	0.669758	248	106.85	27.46	5	o31-53i90-112o132-151i188-210o215-237i	27.46
ssl2009	7.09436	6.8304	6.7409	7.29332	7.24461	0.194356	0.310693	0.481373	0.0728265	0.0410202	0.535079	0.560986	hypothetical protein	ssl2009	NA	Hypothetical	NA	Unknown	2	P72752	Y2009_SYNY3	reviewed	Thylakoid membrane protein ssl2009	NA	NA	NA	integral component of membrane [GO:0016021]; thylakoid membrane [GO:0042651]	NA	NA	integral component of membrane [GO:0016021]; thylakoid membrane [GO:0042651]	GO:0016021; GO:0042651	-0.424242	99	22.35	22.35	1	i7-29o	10.81
sll1035	7.41704	7.50458	7.00149	7.22874	7.2331	0.025526	0.182702	0.00164103	0.0403111	0.174326	0.0128567	0.0509742	uracil phosphoribosyltransferase	upp sll1035	Interconversions and salvage of nucleosides and nucleotides	Purines, pyrimidines, nucleosides, and nucleotides	CATALYTIC ACTIVITY: UMP + diphosphate = uracil + 5-phospho-alpha-D-ribose 1-diphosphate. {ECO:0000255|HAMAP-Rule:MF_01218}.	Cytoplasmic	9.26	P72753	UPP_SYNY3	reviewed	Uracil phosphoribosyltransferase (EC 2.4.2.9) (UMP pyrophosphorylase) (UPRTase)	2.4.2.9	COFACTOR: Name=Mg(2+); Xref=ChEBI:CHEBI:18420; Evidence={ECO:0000255|HAMAP-Rule:MF_01218}; ; Note=Binds 1 Mg(2+) ion per subunit. The magnesium is bound as Mg-PRPP. {ECO:0000255|HAMAP-Rule:MF_01218};	FUNCTION: Catalyzes the conversion of uracil and 5-phospho-alpha-D-ribose 1-diphosphate (PRPP) to UMP and diphosphate. {ECO:0000255|HAMAP-Rule:MF_01218}.	cytosol [GO:0005829]; GTP binding [GO:0005525]; magnesium ion binding [GO:0000287]; uracil phosphoribosyltransferase activity [GO:0004845]; uridine kinase activity [GO:0004849]; pyrimidine nucleobase metabolic process [GO:0006206]; pyrimidine nucleoside salvage [GO:0043097]; UMP salvage [GO:0044206]; uracil salvage [GO:0006223]	pyrimidine nucleobase metabolic process [GO:0006206]; pyrimidine nucleoside salvage [GO:0043097]; UMP salvage [GO:0044206]; uracil salvage [GO:0006223]	GTP binding [GO:0005525]; magnesium ion binding [GO:0000287]; uracil phosphoribosyltransferase activity [GO:0004845]; uridine kinase activity [GO:0004849]	cytosol [GO:0005829]	GO:0005525; GO:0044206; GO:0005829; GO:0000287; GO:0006206; GO:0043097; GO:0004845; GO:0006223; GO:0004849	0.214352	216	0.51	0	0	o	23.64
sll1033	7.07201	7.99458	7.64723	8.06821	7.44039	0.0557535	0.386067	0.426827	0.113296	0.0373238	0.0359171	0.0792992	probable protein phosphatase	sll1033	Other	Other categories	NA	Cytoplasmic	8.96	P72756	P72756_SYNY3	unreviewed	Sll1033 protein	NA	NA	NA	protein serine/threonine phosphatase activity [GO:0004722]	NA	protein serine/threonine phosphatase activity [GO:0004722]	NA	GO:0004722	-0.163473	668	0.14	0.09	0	o	73.73
sll1032	6.67763	8.3554	7.67996	7.2472	6.31367	0.231833	0.156324	0.015564	0.0816132	0.00203489	0.000476726	0.0188995	carbon dioxide concentrating mechanism protein CcmN, putative carboxysome assembly protein	sll1032	Other	Other categories	NA	CytoplasmicMembrane	9.82	NA	NA	NA	NA	NA	NA	NA	NA	NA	NA	NA	NA	0.0145228	241	2.36	0.83	0	o	25.06
sll1031	8.39414	9.94795	9.18891	8.97301	8.16896	0.462857	0.332874	0.12664	0.0717339	0.0294054	0.0160831	0.0552035	carbon dioxide concentrating mechanism protein CcmM, putative carboxysome structural protein	sll1031	CO2 fixation	Photosynthesis and respiration	NA	Unknown	2	NA	NA	NA	NA	NA	NA	NA	NA	NA	NA	NA	NA	-0.275546	687	0.1	0	0	o	73.13
sll1028	9.59781	10.6944	9.90141	9.53925	8.92513	0.492052	0.342836	0.030724	0.0664801	0.108322	0.0290373	0.0726578	carbon dioxide concentrating mechanism protein CcmK	ccmK2 sll1028	CO2 fixation	Photosynthesis and respiration	NA	Cytoplasmic	8.96	P72761	CCMK2_SYNY3	reviewed	Carbon dioxide-concentrating mechanism protein CcmK homolog 2	NA	NA	FUNCTION: May be involved in the formation of the carboxysome, a polyhedral inclusion where RuBisCO is sequestered. {ECO:0000250}.	NA	NA	NA	NA	NA	0.125243	103	0	0	0	o	11.14
sll1029	10.4387	11.4568	10.5883	10.2236	9.83811	0.389628	0.131629	0.19718	0.0197168	0.00201515	0.00711631	0.0392792	carbon dioxide concentrating mechanism protein CcmK	ccmK1 sll1029	CO2 fixation	Photosynthesis and respiration	NA	Cytoplasmic	8.96	P72760	CCMK1_SYNY3	reviewed	Carbon dioxide-concentrating mechanism protein CcmK homolog 1	NA	NA	FUNCTION: May be involved in the formation of the carboxysome, a polyhedral inclusion where RuBisCO is sequestered. {ECO:0000250}.	NA	NA	NA	NA	NA	0.193694	111	0.03	0.03	0	o	12.1
sll1027	7.77444	7.65775	7.97335	8.7743	8.75648	0.289503	0.113711	0.528838	0.102708	0.085754	0.0288187	0.0722715	NADH-dependent glutamate synthase small subunit	sll1027	Glutamate family / Nitrogen assimilation	Amino acid biosynthesis	NA	Cytoplasmic	9.97	NA	NA	NA	NA	NA	NA	NA	NA	NA	NA	NA	NA	-0.360729	494	0.01	0	0	o	54.15
sll1682	5.62327	6.18495	5.68916	5.98612	5.44373	0.192457	0.350807	0.593521	0.00259274	0.0943224	0.0994326	0.142808	alanine dehydrogenase	sll1682	Amino acids and amines	Energy metabolism	CATALYTIC ACTIVITY: L-alanine + H(2)O + NAD(+) = pyruvate + NH(3) + NADH. {ECO:0000256|PIRNR:PIRNR000183}.	Cytoplasmic	9.97	P72775	P72775_SYNY3	unreviewed	Alanine dehydrogenase (EC 1.4.1.1)	1.4.1.1	NA	NA	plasma membrane [GO:0005886]; alanine dehydrogenase activity [GO:0000286]; alanine catabolic process [GO:0006524]; L-alanine catabolic process [GO:0042853]	alanine catabolic process [GO:0006524]; L-alanine catabolic process [GO:0042853]	alanine dehydrogenase activity [GO:0000286]	plasma membrane [GO:0005886]	GO:0042853; GO:0006524; GO:0000286; GO:0005886	0.140833	360	0.2	0	0	o	38.27
sll1680	8.24131	7.99172	7.62307	7.26722	7.88898	0.106596	0.145072	0.103717	0.32316	0.349891	0.118517	0.163071	putative peptide-methionine (R)-S-oxide reductase	sll1680	Protein modification and translation factors	Translation	NA	Cytoplasmic	9.26	P72779	P72779_SYNY3	unreviewed	Sll1680 protein	NA	NA	NA	peptide-methionine (R)-S-oxide reductase activity [GO:0033743]; protein repair [GO:0030091]; response to oxidative stress [GO:0006979]	protein repair [GO:0030091]; response to oxidative stress [GO:0006979]	peptide-methionine (R)-S-oxide reductase activity [GO:0033743]	NA	GO:0033743; GO:0030091; GO:0006979	-0.509091	176	1.43	1.42	0	o	19.66
sll1679	7.64994	7.46069	6.91977	6.60702	7.20348	0.216148	0.145022	0.046799	0.166237	0.0455037	0.0633265	0.106426	periplasmic protease HhoA	hhoA sll1679	Degradation of proteins, peptides, and glycopeptides	Translation	NA	Periplasmic	10	P72780	HHOA_SYNY3	reviewed	Putative serine protease HhoA	NA	NA	FUNCTION: A putative protease, its function overlaps that of the related putative proteases HhoB and HtrA. {ECO:0000269|PubMed:16912048}.	outer membrane-bounded periplasmic space [GO:0030288]; identical protein binding [GO:0042802]; serine-type endopeptidase activity [GO:0004252]	NA	identical protein binding [GO:0042802]; serine-type endopeptidase activity [GO:0004252]	outer membrane-bounded periplasmic space [GO:0030288]	GO:0042802; GO:0030288; GO:0004252	0.0743655	394	21.93	21.88	1	i12-34o	41.34
sll1676	5.88016	6.64629	6.36755	6.80637	6.24296	0.436483	0.192712	0.113636	0.103566	0.1989	0.187786	0.23185	4-alpha-glucanotransferase	malQ sll1676	Polysaccharides and glycoproteins	Central intermediary metabolism	CATALYTIC ACTIVITY: Transfers a segment of a (1->4)-alpha-D-glucan to a new position in an acceptor, which may be glucose or a (1->4)-alpha-D-glucan.	Cytoplasmic	9.97	P72785	MALQ_SYNY3	reviewed	4-alpha-glucanotransferase (EC 2.4.1.25) (Amylomaltase) (Disproportionating enzyme) (D-enzyme)	2.4.1.25	NA	NA	cytoplasm [GO:0005737]; 4-alpha-glucanotransferase activity [GO:0004134]	NA	4-alpha-glucanotransferase activity [GO:0004134]	cytoplasm [GO:0005737]	GO:0004134; GO:0005737	-0.241782	505	0.07	0.02	0	o	57.19
sll1672	4.79784	5.21314	4.80817	5.41421	5.24562	0.108137	0.073621	0.377652	0.278255	0.168869	0.208208	0.251817	two-component hybrid sensor and regulator	sll1672	NA	Regulatory functions	NA	CytoplasmicMembrane	10	P72791	P72791_SYNY3	unreviewed	Hybrid sensory kinase	NA	NA	NA	integral component of membrane [GO:0016021]; intracellular [GO:0005622]; phosphorelay sensor kinase activity [GO:0000155]	NA	phosphorelay sensor kinase activity [GO:0000155]	integral component of membrane [GO:0016021]; intracellular [GO:0005622]	GO:0016021; GO:0005622; GO:0000155	0.189209	834	177.43	31.16	8	o20-42i49-71o91-113i134-156o167-189i210-232o242-264i275-297o	94.11
sll1667	6.58318	6.25372	5.98129	5.84585	6.03847	0.109157	0.105334	0.269413	0.161123	0.425378	0.155672	0.200557	periplasmic protein, similar to mitochondrial outer membrane 72K protein	sll1667	NA	Transport and binding proteins	NA	Unknown	2.5	NA	NA	NA	NA	NA	NA	NA	NA	NA	NA	NA	NA	-0.45	266	7.8	7.79	0	o	29.9
sll1665	8.29707	8.49435	8.86003	9.33632	9.02864	0.333708	0.0703984	0.301314	0.0299767	0.136104	0.0222566	0.0642587	unknown protein	sll1665	NA	Unknown	NA	Unknown	2	P72805	P72805_SYNY3	unreviewed	Sll1665 protein	NA	NA	NA	NA	NA	NA	NA	NA	-0.541426	589	21.89	21.89	1	i5-27o	63.62
sll1663	7.56581	7.99077	7.29465	7.16909	6.62791	0.255735	0.116192	0.00544381	0.154985	0.0578194	0.0226239	0.0645576	phycocyanin alpha phycocyanobilin lyase related protein	sll1663	Phycobilisome	Photosynthesis and respiration	NA	Unknown	2	P72807	P72807_SYNY3	unreviewed	Sll1663 protein	NA	NA	NA	NA	NA	NA	NA	NA	-0.123636	220	0	0	0	o	24.11
sll1662	7.29762	6.88593	6.57123	6.88459	6.6795	0.236844	0.438256	0.0593493	0.106828	0.124826	0.193049	0.23679	probable prephenate dehydratase	sll1662	Aromatic amino acid family	Amino acid biosynthesis	NA	Cytoplasmic	9.97	NA	NA	NA	NA	NA	NA	NA	NA	NA	NA	NA	NA	-0.0164983	297	0	0	0	o	32.35
sll1659	6.63441	6.41447	6.34145	6.62044	6.72738	0.209616	0.0337958	0.042824	0.0992576	0.0909927	0.13518	0.180775	POMT dolichyl-phosphate-mannose-protein mannosyltransferase	POMT cofH sll1659	Riboflavin	Biosynthesis of cofactors, prosthetic groups, and carriers	CATALYTIC ACTIVITY: 5-amino-6-(D-ribitylamino)uracil + 3-(4-hydroxyphenyl)pyruvate + 2 S-adenosyl-L-methionine + H(2)O = 7,8-didemethyl-8-hydroxy-5-deazariboflavin + 2 L-methionine + 2 5'-deoxyadenosine + oxalate + NH(3). {ECO:0000255|HAMAP-Rule:MF_01612}.	Cytoplasmic	8.96	P72811	COFH_SYNY3	reviewed	FO synthase subunit 2 (EC 2.5.1.77) (7,8-didemethyl-8-hydroxy-5-deazariboflavin synthase subunit 2)	2.5.1.77	COFACTOR: Name=[4Fe-4S] cluster; Xref=ChEBI:CHEBI:49883; Evidence={ECO:0000255|HAMAP-Rule:MF_01612}; ; Note=Binds 1 [4Fe-4S] cluster. The cluster is coordinated with 3 cysteines and an exchangeable S-adenosyl-L-methionine. {ECO:0000255|HAMAP-Rule:MF_01612};	FUNCTION: Catalyzes the radical-mediated transfer of the hydroxybenzyl group from 4-hydroxyphenylpyruvate (HPP) to 5-amino-6-ribitylamino-2,4(1H,3H)-pyrimidinedione to form 7,8-didemethyl-8-hydroxy-5-deazariboflavin (FO). {ECO:0000255|HAMAP-Rule:MF_01612}.	4 iron, 4 sulfur cluster binding [GO:0051539]; 7,8-didemethyl-8-hydroxy-5-deazariboflavin synthase activity [GO:0044689]; iron ion binding [GO:0005506]; coenzyme biosynthetic process [GO:0009108]	coenzyme biosynthetic process [GO:0009108]	4 iron, 4 sulfur cluster binding [GO:0051539]; 7,8-didemethyl-8-hydroxy-5-deazariboflavin synthase activity [GO:0044689]; iron ion binding [GO:0005506]	NA	GO:0051539; GO:0044689; GO:0009108; GO:0005506	-0.144133	392	0.08	0	0	o	43.34
sll1656	8.86835	8.20871	7.7985	7.4063	8.05301	0.0393116	0.0386876	0.261155	0.164891	0.054752	0.00751772	0.0398164	hypothetical protein	sll1656	NA	Hypothetical	NA	CytoplasmicMembrane	10	P72815	P72815_SYNY3	unreviewed	Sll1656 protein	NA	NA	NA	integral component of membrane [GO:0016021]	NA	NA	integral component of membrane [GO:0016021]	GO:0016021	0.475393	191	90	23.36	4	i28-50o60-82i112-134o164-186i	20.5
sll1654	8.61566	8.4794	8.32425	8.70369	8.9747	0.402478	0.320684	0.170723	0.210796	0.0275963	0.17937	0.223419	transcriptional regulator, universal stress protein domain	sll1654	NA	Regulatory functions	NA	Cytoplasmic	8.96	P72817	Y1654_SYNY3	reviewed	Universal stress protein Sll1654 (USP Sll1654)	NA	NA	NA	response to stress [GO:0006950]	response to stress [GO:0006950]	NA	NA	GO:0006950	0.188235	136	0	0	0	o	14.56
sll1653	6.91641	7.24812	6.68654	6.97904	6.94881	0.0083963	0.319055	0.243858	0.0871471	0.0116642	0.344959	0.380808	2-phytyl-1,4-benzoquinone methyltransferase	menG sll1653	Other	Other categories	CATALYTIC ACTIVITY: S-adenosyl-L-methionine + demethylphylloquinone = S-adenosyl-L-homocysteine + phylloquinone. {ECO:0000255|HAMAP-Rule:MF_01982}.	Cytoplasmic	9.26	P72818	MENG_SYNY3	reviewed	2-phytyl-1,4-naphtoquinone methyltransferase (EC 2.1.1.n12) (Demethylphylloquinone methyltransferase)	2.1.1.n12	NA	FUNCTION: Methyltransferase required for the conversion of 2-phytyl-1,4-beta-naphthoquinone to phylloquinone. {ECO:0000255|HAMAP-Rule:MF_01982}.	2-phytyl-1,4-naphthoquinone methyltransferase activity [GO:0052624]; S-adenosylmethionine-dependent methyltransferase activity [GO:0008757]; methylation [GO:0032259]; phylloquinone biosynthetic process [GO:0042372]	methylation [GO:0032259]; phylloquinone biosynthetic process [GO:0042372]	2-phytyl-1,4-naphthoquinone methyltransferase activity [GO:0052624]; S-adenosylmethionine-dependent methyltransferase activity [GO:0008757]	NA	GO:0052624; GO:0008757; GO:0032259; GO:0042372	-0.0142857	238	1.16	0	0	o	26.08
sll1201	8.16269	7.20609	7.33302	7.72014	7.96763	0.197647	0.217889	0.0369479	0.0427591	0.0501719	0.0167902	0.0561621	putative recombination-promoting nuclease	sll1201	NA	DNA replication, restriction, modification, recombination, and repair	NA	Cytoplasmic	8.96	P72822	P72822_SYNY3	unreviewed	Sll1201 protein	NA	NA	NA	NA	NA	NA	NA	NA	-0.171591	264	0.21	0	0	o	30.31
sll1198	8.08465	8.74426	8.69128	9.70397	8.81828	0.458984	0.16804	0.0333974	0.157597	0.0397695	0.0605656	0.103502	tRNA (guanine-N1)-methyltransferase	trmD sll1198	Aminoacyl tRNA synthetases and tRNA modification	Translation	CATALYTIC ACTIVITY: S-adenosyl-L-methionine + guanine(37) in tRNA = S-adenosyl-L-homocysteine + N(1)-methylguanine(37) in tRNA.	Cytoplasmic	9.97	P72828	TRMD_SYNY3	reviewed	tRNA (guanine-N(1)-)-methyltransferase (EC 2.1.1.228) (M1G-methyltransferase) (tRNA [GM37] methyltransferase)	2.1.1.228	NA	FUNCTION: Specifically methylates guanosine-37 in various tRNAs. {ECO:0000250}.	cytoplasm [GO:0005737]; tRNA (guanine(37)-N(1))-methyltransferase activity [GO:0052906]; tRNA (guanine-N1-)-methyltransferase activity [GO:0009019]; tRNA methylation [GO:0030488]	tRNA methylation [GO:0030488]	tRNA (guanine(37)-N(1))-methyltransferase activity [GO:0052906]; tRNA (guanine-N1-)-methyltransferase activity [GO:0009019]	cytoplasm [GO:0005737]	GO:0005737; GO:0052906; GO:0009019; GO:0030488	-0.183117	231	0.03	0.01	0	o	25.95
sll1196	5.4615	5.77805	6.70729	8.58274	8.81885	0.389856	0.309171	0.986114	0.0826172	0.0910256	0.0147988	0.0534084	phosphofructokinase	pfkA1 pfkA sll1196	Glycolysis	Energy metabolism	CATALYTIC ACTIVITY: ATP + D-fructose 6-phosphate = ADP + D-fructose 1,6-bisphosphate. {ECO:0000255|HAMAP-Rule:MF_01976}.	Cytoplasmic	9.97	P72830	PFKA1_SYNY3	reviewed	ATP-dependent 6-phosphofructokinase 1 (ATP-PFK 1) (Phosphofructokinase 1) (EC 2.7.1.11) (Phosphohexokinase 1)	2.7.1.11	COFACTOR: Name=Mg(2+); Xref=ChEBI:CHEBI:18420; Evidence={ECO:0000255|HAMAP-Rule:MF_01976};	FUNCTION: Catalyzes the phosphorylation of D-fructose 6-phosphate to fructose 1,6-bisphosphate by ATP, the first committing step of glycolysis. {ECO:0000255|HAMAP-Rule:MF_01976}.	cytoplasm [GO:0005737]; 6-phosphofructokinase activity [GO:0003872]; ATP binding [GO:0005524]; diphosphate-fructose-6-phosphate 1-phosphotransferase activity [GO:0047334]; metal ion binding [GO:0046872]; fructose 6-phosphate metabolic process [GO:0006002]	fructose 6-phosphate metabolic process [GO:0006002]	6-phosphofructokinase activity [GO:0003872]; ATP binding [GO:0005524]; diphosphate-fructose-6-phosphate 1-phosphotransferase activity [GO:0047334]; metal ion binding [GO:0046872]	cytoplasm [GO:0005737]	GO:0003872; GO:0005524; GO:0005737; GO:0047334; GO:0006002; GO:0046872	0.0432133	361	0.59	0.04	0	o	38.6
sll1194	10.3121	10.2636	10.9322	10.5565	10.2486	0.247387	0.500954	0.0277156	0.031887	0.0619795	0.015279	0.0539565	photosystem II 12 kDa extrinsic protein	psbU sll1194	Photosystem II	Photosynthesis and respiration	NA	CytoplasmicMembrane	10	Q55332	PSBU_SYNY3	reviewed	Photosystem II 12 kDa extrinsic protein (PS II complex 12 kDa extrinsic protein) (PSII-U)	NA	NA	FUNCTION: Stabilizes the structure of photosystem II oxygen-evolving complex (OEC), the ion environment of oxygen evolution and protects the OEC against heat-induced inactivation. May modulate the Cl(-) requirement for oxygen evolution.	extrinsic component of membrane [GO:0019898]; photosystem II oxygen evolving complex [GO:0009654]; plasma membrane-derived thylakoid photosystem II [GO:0030096]; oxidation-reduction process [GO:0055114]; photosynthesis [GO:0015979]; photosystem II stabilization [GO:0042549]	oxidation-reduction process [GO:0055114]; photosynthesis [GO:0015979]; photosystem II stabilization [GO:0042549]	NA	extrinsic component of membrane [GO:0019898]; photosystem II oxygen evolving complex [GO:0009654]; plasma membrane-derived thylakoid photosystem II [GO:0030096]	GO:0019898; GO:0055114; GO:0015979; GO:0009654; GO:0042549; GO:0030096	0.0274809	131	20.85	20.85	1	i7-29o	14.25
sll1188	6.19882	6.75749	7.01586	7.3631	7.02513	0.00547323	0.0778426	0.294627	0.255263	0.147117	0.0347674	0.0779885	hypothetical protein	sll1188	NA	Hypothetical	NA	Cytoplasmic	8.96	P72845	P72845_SYNY3	unreviewed	Sll1188 protein	NA	NA	NA	NA	NA	NA	NA	NA	-0.321951	164	0.06	0.05	0	o	18.82
sll1186	7.01393	7.02649	7.50915	7.76485	7.61721	0.304082	0.0649894	0.287553	0.0301236	0.124273	0.0257984	0.0683921	hypothetical protein	sll1186	NA	Hypothetical	NA	Cytoplasmic	8.96	P72847	P72847_SYNY3	unreviewed	Sll1186 protein	NA	NA	NA	NA	NA	NA	NA	NA	-0.358333	216	0	0	0	o	25.12
sll1185	5.13486	7.33269	7.7628	7.51706	6.62444	0.157673	0.144321	0.130608	0.116869	0.0407254	0.010565	0.0471527	coproporphyrinogen III oxidase, aerobic (oxygen-dependent)	hemF sll1185	Cobalamin, heme, phycobilin and porphyrin	Biosynthesis of cofactors, prosthetic groups, and carriers	CATALYTIC ACTIVITY: Coproporphyrinogen-III + O(2) + 2 H(+) = protoporphyrinogen-IX + 2 CO(2) + 2 H(2)O. {ECO:0000255|HAMAP-Rule:MF_00333, ECO:0000269|PubMed:20194361}.	Cytoplasmic	9.97	P72848	HEM6_SYNY3	reviewed	Oxygen-dependent coproporphyrinogen-III oxidase (CPO) (Coprogen oxidase) (Coproporphyrinogenase) (EC 1.3.3.3)	1.3.3.3	COFACTOR: Name=a divalent metal cation; Xref=ChEBI:CHEBI:60240; Evidence={ECO:0000305|PubMed:20194361};	FUNCTION: Involved in the heme and chlorophyll biosynthesis. Catalyzes the aerobic oxidative decarboxylation of propionate groups of rings A and B of coproporphyrinogen-III to yield the vinyl groups in protoporphyrinogen-IX. {ECO:0000255|HAMAP-Rule:MF_00333, ECO:0000269|PubMed:20194361}.	cytoplasm [GO:0005737]; coproporphyrinogen oxidase activity [GO:0004109]; metal ion binding [GO:0046872]; protein homodimerization activity [GO:0042803]; chlorophyll biosynthetic process [GO:0015995]; protoporphyrinogen IX biosynthetic process [GO:0006782]	chlorophyll biosynthetic process [GO:0015995]; protoporphyrinogen IX biosynthetic process [GO:0006782]	coproporphyrinogen oxidase activity [GO:0004109]; metal ion binding [GO:0046872]; protein homodimerization activity [GO:0042803]	cytoplasm [GO:0005737]	GO:0015995; GO:0004109; GO:0005737; GO:0046872; GO:0042803; GO:0006782	-0.682353	340	0.01	0	0	o	38.95
sll0936	5.57236	5.96634	5.86783	6.08211	5.89463	0.258203	0.203803	0.244265	0.265136	0.0826727	0.70488	0.716331	putative oxidoreductase	sll0936	Other	Other categories	NA	Cytoplasmic	9.97	P72861	Y936_SYNY3	reviewed	Uncharacterized protein sll0936	NA	NA	NA	carboxy-lyase activity [GO:0016831]; FMN binding [GO:0010181]; oxidoreductase activity [GO:0016491]	NA	carboxy-lyase activity [GO:0016831]; FMN binding [GO:0010181]; oxidoreductase activity [GO:0016491]	NA	GO:0010181; GO:0016831; GO:0016491	-0.0538922	501	0.64	0	0	o	55.21
sll0934	10.2195	9.8196	9.46687	9.83824	10.4578	0.145011	0.174546	0.329822	0.0257992	0.0158185	0.00553433	0.0366216	carboxysome formation protein CcmA	sll0934	CO2 fixation	Photosynthesis and respiration	NA	Cytoplasmic	9.97	NA	NA	NA	NA	NA	NA	NA	NA	NA	NA	NA	NA	0.0749288	351	0.03	0	0	o	37.64
sll0931	6.56575	7.93328	7.27778	7.30743	6.38386	0.312884	0.36043	0.321592	0.180875	0.381527	0.194021	0.237465	hypothetical protein	sll0931	NA	Hypothetical	NA	Unknown	2	P72868	P72868_SYNY3	unreviewed	Sll0931 protein	NA	NA	NA	integral component of membrane [GO:0016021]	NA	NA	integral component of membrane [GO:0016021]	GO:0016021	-0.44359	156	20.56	20.56	1	i12-31o	16.59
sll0928	9.71656	10.3633	10.5369	10.2871	9.83246	0.292492	0.172598	0.203642	0.00383273	0.0146502	0.00374356	0.0348436	allophycocyanin-B	apcD sll0928	Phycobilisome	Photosynthesis and respiration	NA	Unknown	2	P72870	PHAC_SYNY3	reviewed	Allophycocyanin subunit alpha-B	NA	NA	FUNCTION: Light-harvesting photosynthetic bile pigment-protein from the phycobiliprotein complex. Allophycocyanin has a maximum absorption at approximately 654 nanometers (By similarity). {ECO:0000250, ECO:0000269|Ref.2}.	phycobilisome [GO:0030089]; oxidation-reduction process [GO:0055114]; photosynthesis [GO:0015979]; protein-chromophore linkage [GO:0018298]	oxidation-reduction process [GO:0055114]; photosynthesis [GO:0015979]; protein-chromophore linkage [GO:0018298]	NA	phycobilisome [GO:0030089]	GO:0055114; GO:0015979; GO:0030089; GO:0018298	-0.252795	161	0.01	0	0	o	17.93
sll0927	7.75072	9.46696	8.34845	7.78376	6.85107	0.171953	0.0935345	0.241297	0.100533	0.152714	0.00591632	0.0368054	S-adenosylmethionine synthetase	metK sll0927	Aminoacyl tRNA synthetases and tRNA modification	Translation	CATALYTIC ACTIVITY: ATP + L-methionine + H(2)O = phosphate + diphosphate + S-adenosyl-L-methionine.	Cytoplasmic	9.97	P72871	METK_SYNY3	reviewed	S-adenosylmethionine synthase (AdoMet synthase) (EC 2.5.1.6) (MAT) (Methionine adenosyltransferase)	2.5.1.6	COFACTOR: Name=Mg(2+); Xref=ChEBI:CHEBI:18420; Evidence={ECO:0000250}; Name=Co(2+); Xref=ChEBI:CHEBI:48828; Evidence={ECO:0000250}; ; Note=Binds 2 divalent ions per subunit. Magnesium or cobalt. {ECO:0000250};; COFACTOR: Name=K(+); Xref=ChEBI:CHEBI:29103; Evidence={ECO:0000250}; ; Note=Binds 1 potassium ion per subunit. {ECO:0000250};	FUNCTION: Catalyzes the formation of S-adenosylmethionine from methionine and ATP. The overall synthetic reaction is composed of two sequential steps, AdoMet formation and the subsequent tripolyphosphate hydrolysis which occurs prior to release of AdoMet from the enzyme (By similarity). {ECO:0000250}.	cytosol [GO:0005829]; ATP binding [GO:0005524]; magnesium ion binding [GO:0000287]; methionine adenosyltransferase activity [GO:0004478]; one-carbon metabolic process [GO:0006730]; S-adenosylmethionine biosynthetic process [GO:0006556]	one-carbon metabolic process [GO:0006730]; S-adenosylmethionine biosynthetic process [GO:0006556]	ATP binding [GO:0005524]; magnesium ion binding [GO:0000287]; methionine adenosyltransferase activity [GO:0004478]	cytosol [GO:0005829]	GO:0005524; GO:0006556; GO:0005829; GO:0000287; GO:0004478; GO:0006730	-0.108313	409	0.01	0.01	0	o	43.91
sll0923	9.37501	8.02391	8.22504	8.70835	8.9824	0.176709	0.0318165	0.234781	0.0326102	0.0626944	0.00549785	0.0366216	unknown protein	sll0923	NA	Unknown	NA	CytoplasmicMembrane	9.99	NA	NA	NA	NA	NA	NA	NA	NA	NA	NA	NA	NA	-0.239683	756	21.45	1.47	1	o716-738i	83.66
sll1023	6.72539	6.84875	5.77838	6.12303	6.40236	0.173444	0.511161	0.573241	0.0437094	0.0319219	0.0822596	0.125677	succinyl-CoA synthetase beta chain	sll1023	TCA cycle	Energy metabolism	NA	Unknown	2	NA	NA	NA	NA	NA	NA	NA	NA	NA	NA	NA	NA	-0.0441397	401	0.85	0.01	0	o	44.06
sll1021	7.30603	6.60409	6.2298	7.16312	8.26507	0.172277	0.114008	0.731722	0.178025	0.113456	0.0182318	0.0584101	hypothetical protein	sll1021	NA	Hypothetical	NA	CytoplasmicMembrane	7.88	P72929	Y1021_SYNY3	reviewed	Uncharacterized protein sll1021	NA	NA	NA	integral component of membrane [GO:0016021]	NA	NA	integral component of membrane [GO:0016021]	GO:0016021	-0.359584	673	32.31	2.19	1	i60-82o	74.44
sll1018	5.92255	6.91618	5.89276	6.09396	5.52284	0.0391888	0.289805	0.119876	0.157296	0.085258	0.0859379	0.129546	dihydroorotase	pyrC' sll1018	Pyrimidine ribonucleotide biosynthesis	Purines, pyrimidines, nucleosides, and nucleotides	NA	Cytoplasmic	8.96	P72934	PYRX_SYNY3	reviewed	Probable dihydroorotase-like protein (Aspartate carbamoyltransferase 42 kDa non-catalytic chain)	NA	NA	FUNCTION: Non-functional DHOase. {ECO:0000250}.	dihydroorotase activity [GO:0004151]; metal ion binding [GO:0046872]; pyrimidine nucleotide biosynthetic process [GO:0006221]	pyrimidine nucleotide biosynthetic process [GO:0006221]	dihydroorotase activity [GO:0004151]; metal ion binding [GO:0046872]	NA	GO:0004151; GO:0046872; GO:0006221	-0.225397	441	0.03	0	0	o	48.18
sll0654	3.99339	4.67056	3.39178	3.78371	3.67367	0.489442	0.263203	0.500228	0.487365	0.0209076	0.219332	0.260515	alkaline phosphatase	sll0654	Other	Other categories	NA	Unknown	5.77	P72939	P72939_SYNY3	unreviewed	Alkaline phosphatase	NA	NA	NA	hydrolase activity [GO:0016787]; nucleotide catabolic process [GO:0009166]	nucleotide catabolic process [GO:0009166]	hydrolase activity [GO:0016787]	NA	GO:0016787; GO:0009166	-0.0660043	1409	0.05	0.04	0	o	149.41
sll0645	7.40367	7.07494	6.59601	6.54989	6.7229	0.421405	0.0578357	0.466355	0.285254	0.22538	0.380785	0.414543	unknown protein	sll0645	NA	Unknown	NA	Unknown	2	P72952	P72952_SYNY3	unreviewed	Sll0645 protein	NA	NA	NA	NA	NA	NA	NA	NA	-0.128627	255	15.94	15.94	0	o	27.1
sll0643	6.94817	7.1245	7.21212	7.48181	7.70006	0.191648	0.246242	0.739063	0.0987964	0.0576972	0.142291	0.188493	urease accessory protein G	ureG sll0643	Other	Central intermediary metabolism	NA	Cytoplasmic	9.97	P72955	UREG_SYNY3	reviewed	Urease accessory protein UreG	NA	NA	FUNCTION: Facilitates the functional incorporation of the urease nickel metallocenter. This process requires GTP hydrolysis, probably effectuated by UreG. {ECO:0000255|HAMAP-Rule:MF_01389}.	cytoplasm [GO:0005737]; GTP binding [GO:0005525]; GTPase activity [GO:0003924]; nickel cation binding [GO:0016151]; nitrogen compound metabolic process [GO:0006807]	nitrogen compound metabolic process [GO:0006807]	GTPase activity [GO:0003924]; GTP binding [GO:0005525]; nickel cation binding [GO:0016151]	cytoplasm [GO:0005737]	GO:0005525; GO:0003924; GO:0005737; GO:0016151; GO:0006807	0.164078	206	0.14	0.02	0	o	22.02
sll0638	6.55467	6.53113	6.00339	6.19402	6.35907	0.178118	0.0180005	0.133569	0.000587715	0.111336	0.0110333	0.0477829	periplasmic protein, function unknown	sll0638	NA	Hypothetical	NA	Unknown	2.5	P72963	P72963_SYNY3	unreviewed	Sll0638 protein	NA	NA	NA	outer membrane-bounded periplasmic space [GO:0030288]	NA	NA	outer membrane-bounded periplasmic space [GO:0030288]	GO:0030288	-0.0273942	449	19.83	19.8	1	i20-42o	49.44
sll0635	5.199	6.99778	5.5762	5.76512	5.31779	0.110065	0.529511	0.385563	0.166823	0.095045	0.145791	0.191329	probable thiamine-phosphate pyrophosphorylase	thiE sll0635	Thiamin	Biosynthesis of cofactors, prosthetic groups, and carriers	CATALYTIC ACTIVITY: 4-amino-2-methyl-5-diphosphomethylpyrimidine + 2-((2R,5Z)-2-carboxy-4-methylthiazol-5(2H)-ylidene)ethyl phosphate = diphosphate + thiamine phosphate + CO(2). {ECO:0000255|HAMAP-Rule:MF_01327}.; CATALYTIC ACTIVITY: 4-amino-2-methyl-5-diphosphomethylpyrimidine + 2-(2-carboxy-4-methylthiazol-5-yl)ethyl phosphate = diphosphate + thiamine phosphate + CO(2). {ECO:0000255|HAMAP-Rule:…	Cytoplasmic	8.96	P72965	THIE_SYNY3	reviewed	Thiamine-phosphate synthase (TP synthase) (TPS) (EC 2.5.1.3) (Thiamine-phosphate pyrophosphorylase) (TMP pyrophosphorylase) (TMP-PPase)	2.5.1.3	COFACTOR: Name=Mg(2+); Xref=ChEBI:CHEBI:18420; Evidence={ECO:0000255|HAMAP-Rule:MF_01327}; ; Note=Binds 1 Mg(2+) ion per subunit. {ECO:0000255|HAMAP-Rule:MF_01327};	FUNCTION: Condenses 4-methyl-5-(beta-hydroxyethyl)thiazole monophosphate (THZ-P) and 2-methyl-4-amino-5-hydroxymethyl pyrimidine pyrophosphate (HMP-PP) to form thiamine monophosphate (TMP). {ECO:0000255|HAMAP-Rule:MF_01327}.	cytoplasm [GO:0005737]; magnesium ion binding [GO:0000287]; thiamine-phosphate diphosphorylase activity [GO:0004789]; thiamine biosynthetic process [GO:0009228]; thiamine diphosphate biosynthetic process [GO:0009229]	thiamine biosynthetic process [GO:0009228]; thiamine diphosphate biosynthetic process [GO:0009229]	magnesium ion binding [GO:0000287]; thiamine-phosphate diphosphorylase activity [GO:0004789]	cytoplasm [GO:0005737]	GO:0005737; GO:0000287; GO:0009228; GO:0009229; GO:0004789	-0.290087	343	0	0	0	o	37.89
sll0634	6.84903	7.86749	6.95086	7.34962	6.69827	0.237509	0.23783	0.215494	0.177001	0.0380425	0.0909211	0.133826	photosystem I biogenesis protein BtpA	btpA sll0634	Photosystem I	Photosynthesis and respiration	NA	Unknown	2	P72966	BTPA_SYNY3	reviewed	Photosystem I biogenesis protein BtpA	NA	NA	FUNCTION: Regulates a post-transcriptional process during the life cycle of the PSI protein complex such as (1) translation of the psaAB mRNA, (2) assembly of the PsaA/PsaB polypeptides and their associated cofactors into a functional complex, or (3) degradation of the protein complex.	catalytic activity [GO:0003824]	NA	catalytic activity [GO:0003824]	NA	GO:0003824	0.237282	287	0.08	0.04	0	o	30.05
sll1514	12.2921	10.6541	9.32613	9.02383	10.5915	0.894608	0.833249	0.54153	0.165296	0.779614	0.158917	0.204249	16.6 kDa small heat shock protein, molecular chaperone	sll1514	Chaperones	Cellular processes	NA	Cytoplasmic	8.96	NA	NA	NA	NA	NA	NA	NA	NA	NA	NA	NA	NA	-0.624658	146	0	0	0	o	16.6
sll1502	7.25801	6.99546	7.52156	8.6244	8.82071	0.383864	0.336185	0.720449	0.0495128	0.0164129	0.0544073	0.0986189	NADH-dependent glutamate synthase large subunit	gltB sll1502	Glutamate family / Nitrogen assimilation	Amino acid biosynthesis	CATALYTIC ACTIVITY: 2 L-glutamate + 2 oxidized ferredoxin = L-glutamine + 2-oxoglutarate + 2 reduced ferredoxin + 2 H(+).	CytoplasmicMembrane	8.46	P55037	GLTB_SYNY3	reviewed	Ferredoxin-dependent glutamate synthase 1 (EC 1.4.7.1) (Fd-GOGAT)	1.4.7.1	COFACTOR: Name=[3Fe-4S] cluster; Xref=ChEBI:CHEBI:21137; ; Note=Binds 1 [3Fe-4S] cluster.;; COFACTOR: Name=FAD; Xref=ChEBI:CHEBI:57692; ; COFACTOR: Name=FMN; Xref=ChEBI:CHEBI:58210;	NA	3 iron, 4 sulfur cluster binding [GO:0051538]; glutamate synthase (ferredoxin) activity [GO:0016041]; glutamate synthase activity [GO:0015930]; metal ion binding [GO:0046872]; ammonia assimilation cycle [GO:0019676]; glutamate biosynthetic process [GO:0006537]; L-glutamate biosynthetic process [GO:0097054]	ammonia assimilation cycle [GO:0019676]; glutamate biosynthetic process [GO:0006537]; L-glutamate biosynthetic process [GO:0097054]	3 iron, 4 sulfur cluster binding [GO:0051538]; glutamate synthase (ferredoxin) activity [GO:0016041]; glutamate synthase activity [GO:0015930]; metal ion binding [GO:0046872]	NA	GO:0051538; GO:0097054; GO:0019676; GO:0006537; GO:0016041; GO:0015930; GO:0046872	-0.206065	1550	0.09	0	0	o	169.1
sll1004	4.68552	6.028	5.11398	5.44412	5.0615	0.188644	0.256278	0.219172	0.0999233	0.148255	0.10649	0.150913	probable glycosyltransferase, involved in polysaccharide transmembrane transport	sll1004	Polysaccharides and glycoproteins	Central intermediary metabolism	NA	CytoplasmicMembrane	10	P73024	P73024_SYNY3	unreviewed	Sll1004 protein	NA	NA	NA	integral component of membrane [GO:0016021]; transferase activity, transferring glycosyl groups [GO:0016757]	NA	transferase activity, transferring glycosyl groups [GO:0016757]	integral component of membrane [GO:0016021]	GO:0016021; GO:0016757	0.210152	394	68.55	21.38	3	o4-23i294-316o326-348i	43.86
sll1641	5.80088	5.91211	7.17583	7.81898	7.59145	0.333081	0.0619743	0.7142	0.0570148	0.0875243	0.00287515	0.0328188	glutamate decarboxylase	sll1641	Amino acids and amines	Energy metabolism	NA	Cytoplasmic	9.97	NA	NA	NA	NA	NA	NA	NA	NA	NA	NA	NA	NA	-0.338972	467	0.01	0	0	o	53.05
sll1638	10.1659	10.755	10.2545	10.31	9.5573	0.0678433	0.0452987	0.0893976	0.0739093	0.00445294	0.00408993	0.0351547	photosystem II PsbQ protein, photosystem assembly	sll1638	Photosystem II	Photosynthesis and respiration	NA	Unknown	2	P73048	P73048_SYNY3	unreviewed	Sll1638 protein	NA	NA	NA	extrinsic component of membrane [GO:0019898]; photosystem II oxygen evolving complex [GO:0009654]; plasma membrane-derived thylakoid photosystem II [GO:0030096]; calcium ion binding [GO:0005509]; photosynthesis [GO:0015979]	photosynthesis [GO:0015979]	calcium ion binding [GO:0005509]	extrinsic component of membrane [GO:0019898]; photosystem II oxygen evolving complex [GO:0009654]; plasma membrane-derived thylakoid photosystem II [GO:0030096]	GO:0005509; GO:0019898; GO:0015979; GO:0009654; GO:0030096	-0.11745	149	10.37	10.36	0	o	16.48
sll1750	7.39042	7.49434	7.13093	7.74603	7.55831	0.201264	0.0989333	0.50953	0.190564	0.0327102	0.653019	0.66724	urease alpha subunit	ureC sll1750	Other	Central intermediary metabolism	CATALYTIC ACTIVITY: Urea + H(2)O = CO(2) + 2 NH(3). {ECO:0000255|HAMAP-Rule:MF_01953}.	Cytoplasmic	9.97	P73061	URE1_SYNY3	reviewed	Urease subunit alpha (EC 3.5.1.5) (Urea amidohydrolase subunit alpha)	3.5.1.5	COFACTOR: Name=Ni cation; Xref=ChEBI:CHEBI:25516; Evidence={ECO:0000255|HAMAP-Rule:MF_01953}; ; Note=Binds 2 nickel ions per subunit. {ECO:0000255|HAMAP-Rule:MF_01953};	NA	cytoplasm [GO:0005737]; nickel cation binding [GO:0016151]; urease activity [GO:0009039]; urea catabolic process [GO:0043419]	urea catabolic process [GO:0043419]	nickel cation binding [GO:0016151]; urease activity [GO:0009039]	cytoplasm [GO:0005737]	GO:0005737; GO:0016151; GO:0043419; GO:0009039	-0.0762742	569	0.45	0	0	o	61.05
sll1945	8.85046	9.2639	8.85887	9.17888	8.71641	0.0104617	0.367337	0.332586	0.0301258	0.0253923	0.0191078	0.0597273	1-deoxyxylulose-5-phosphate synthase	dxs sll1945	Other	Other categories	CATALYTIC ACTIVITY: Pyruvate + D-glyceraldehyde 3-phosphate = 1-deoxy-D-xylulose 5-phosphate + CO(2). {ECO:0000255|HAMAP-Rule:MF_00315}.	Cytoplasmic	9.97	P73067	DXS_SYNY3	reviewed	1-deoxy-D-xylulose-5-phosphate synthase (EC 2.2.1.7) (1-deoxyxylulose-5-phosphate synthase) (DXP synthase) (DXPS)	2.2.1.7	COFACTOR: Name=Mg(2+); Xref=ChEBI:CHEBI:18420; Evidence={ECO:0000255|HAMAP-Rule:MF_00315}; ; Note=Binds 1 Mg(2+) ion per subunit. {ECO:0000255|HAMAP-Rule:MF_00315};; COFACTOR: Name=thiamine diphosphate; Xref=ChEBI:CHEBI:58937; Evidence={ECO:0000255|HAMAP-Rule:MF_00315}; ; Note=Binds 1 thiamine pyrophosphate per subunit. {ECO:0000255|HAMAP-Rule:MF_00315};	FUNCTION: Catalyzes the acyloin condensation reaction between C atoms 2 and 3 of pyruvate and glyceraldehyde 3-phosphate to yield 1-deoxy-D-xylulose-5-phosphate (DXP). {ECO:0000255|HAMAP-Rule:MF_00315}.	1-deoxy-D-xylulose-5-phosphate synthase activity [GO:0008661]; magnesium ion binding [GO:0000287]; thiamine pyrophosphate binding [GO:0030976]; 1-deoxy-D-xylulose 5-phosphate biosynthetic process [GO:0052865]; terpenoid biosynthetic process [GO:0016114]; thiamine biosynthetic process [GO:0009228]	1-deoxy-D-xylulose 5-phosphate biosynthetic process [GO:0052865]; terpenoid biosynthetic process [GO:0016114]; thiamine biosynthetic process [GO:0009228]	1-deoxy-D-xylulose-5-phosphate synthase activity [GO:0008661]; magnesium ion binding [GO:0000287]; thiamine pyrophosphate binding [GO:0030976]	NA	GO:0052865; GO:0008661; GO:0000287; GO:0016114; GO:0009228; GO:0030976	-0.0454688	640	0.17	0.11	0	o	69.34
sll1941	4.0302	5.51864	4.77255	4.90387	3.46139	0.154116	0.291858	0.102667	0.129047	0.242572	0.0425792	0.0871712	DNA gyrase A subunit	parC sll1941	NA	DNA replication, restriction, modification, recombination, and repair	CATALYTIC ACTIVITY: ATP-dependent breakage, passage and rejoining of double-stranded DNA.	Cytoplasmic	9.97	P73077	PARC_SYNY3	reviewed	DNA topoisomerase 4 subunit A (EC 5.99.1.3) (Topoisomerase IV subunit A)	5.99.1.3	NA	FUNCTION: Topoisomerase IV is essential for chromosome segregation. It relaxes supercoiled DNA. Performs the decatenation events required during the replication of a circular DNA molecule (By similarity). {ECO:0000250}.	chromosome [GO:0005694]; nucleoid [GO:0009295]; plasma membrane [GO:0005886]; ATP binding [GO:0005524]; DNA binding [GO:0003677]; DNA topoisomerase type II (ATP-hydrolyzing) activity [GO:0003918]; chromosome segregation [GO:0007059]; DNA topological change [GO:0006265]	chromosome segregation [GO:0007059]; DNA topological change [GO:0006265]	ATP binding [GO:0005524]; DNA binding [GO:0003677]; DNA topoisomerase type II (ATP-hydrolyzing) activity [GO:0003918]	chromosome [GO:0005694]; nucleoid [GO:0009295]; plasma membrane [GO:0005886]	GO:0005524; GO:0003677; GO:0003918; GO:0006265; GO:0005694; GO:0007059; GO:0009295; GO:0005886	-0.280435	920	0.04	0	0	o	101.19
sll1938	7.51795	6.76594	7.03678	7.33544	7.56398	0.0620384	0.0737784	0.550987	0.167151	0.0832015	0.0297177	0.0730281	hypothetical protein	sll1938	NA	Hypothetical	NA	Cytoplasmic	8.96	P73083	P73083_SYNY3	unreviewed	Sll1938 protein	NA	NA	NA	NA	NA	NA	NA	NA	-0.110345	203	0	0	0	o	22.55
sll1933	5.99873	6.79676	5.64115	5.72616	5.49635	0.450056	0.256884	0.41978	0.0151667	0.294714	0.185887	0.230089	DnaJ protein, heat shock protein 40, molecular chaperone	dnaJ2 sll1933	Chaperones	Cellular processes	NA	Cytoplasmic	9.97	P73097	DNAJ2_SYNY3	reviewed	Chaperone protein DnaJ 2	NA	COFACTOR: Name=Zn(2+); Xref=ChEBI:CHEBI:29105; Evidence={ECO:0000250}; ; Note=Binds 2 Zn(2+) ions per monomer. {ECO:0000250};	FUNCTION: Participates actively in the response to hyperosmotic and heat shock by preventing the aggregation of stress-denatured proteins and by disaggregating proteins, also in an autonomous, DnaK-independent fashion. Unfolded proteins bind initially to DnaJ; upon interaction with the DnaJ-bound protein, DnaK hydrolyzes its bound ATP, resulting in the formation of a stable complex. GrpE releases…	cytoplasm [GO:0005737]; DNA replication [GO:0006260]; protein folding [GO:0006457]	DNA replication [GO:0006260]; protein folding [GO:0006457]	NA	cytoplasm [GO:0005737]	GO:0006260; GO:0005737; GO:0006457	-0.862541	307	0.01	0	0	o	34.7
sll1932	7.84248	8.14024	7.63803	7.89503	7.60872	0.0893663	0.318515	0.297607	0.207203	0.0689425	0.350303	0.384445	DnaK protein	dnaK3 sll1932	Chaperones	Cellular processes	NA	Cytoplasmic	9.94	P73098	DNAK3_SYNY3	reviewed	Chaperone protein dnaK3 (HSP70-3) (Heat shock 70 kDa protein 3) (Heat shock protein 70-3)	NA	NA	FUNCTION: Acts as a chaperone. {ECO:0000250}.	ATP binding [GO:0005524]; protein folding [GO:0006457]	protein folding [GO:0006457]	ATP binding [GO:0005524]	NA	GO:0005524; GO:0006457	-0.656939	771	0.01	0.01	0	o	86.04
sll1931	9.26763	9.07289	8.54958	8.36963	8.56947	0.0412192	0.106167	0.0276922	0.0416094	0.0710251	0.00590981	0.0368054	serine hydroxymethyltransferase	glyA sll1931	Serine family / Sulfur assimilation	Amino acid biosynthesis	CATALYTIC ACTIVITY: 5,10-methylenetetrahydrofolate + glycine + H(2)O = tetrahydrofolate + L-serine. {ECO:0000255|HAMAP-Rule:MF_00051}.	Cytoplasmic	10	P77962	GLYA_SYNY3	reviewed	Serine hydroxymethyltransferase (SHMT) (Serine methylase) (EC 2.1.2.1)	2.1.2.1	COFACTOR: Name=pyridoxal 5'-phosphate; Xref=ChEBI:CHEBI:597326; Evidence={ECO:0000255|HAMAP-Rule:MF_00051};	FUNCTION: Catalyzes the reversible interconversion of serine and glycine with tetrahydrofolate (THF) serving as the one-carbon carrier. This reaction serves as the major source of one-carbon groups required for the biosynthesis of purines, thymidylate, methionine, and other important biomolecules. Also exhibits THF-independent aldolase activity toward beta-hydroxyamino acids, producing glycine an…	cytoplasm [GO:0005737]; glycine hydroxymethyltransferase activity [GO:0004372]; pyridoxal phosphate binding [GO:0030170]; glycine biosynthetic process from serine [GO:0019264]; tetrahydrofolate interconversion [GO:0035999]	glycine biosynthetic process from serine [GO:0019264]; tetrahydrofolate interconversion [GO:0035999]	glycine hydroxymethyltransferase activity [GO:0004372]; pyridoxal phosphate binding [GO:0030170]	cytoplasm [GO:0005737]	GO:0005737; GO:0019264; GO:0004372; GO:0030170; GO:0035999	-0.124824	427	0.02	0.01	0	o	46.27
sll1837	8.6487	8.65979	8.91888	9.33746	8.94286	0.00892889	0.256307	0.33555	0.155422	0.0110424	0.00492814	0.0353817	periplasmic protein, function unknown	sll1837	NA	Unknown	NA	Unknown	2.5	P73107	P73107_SYNY3	unreviewed	Sll1837 protein	NA	NA	NA	outer membrane-bounded periplasmic space [GO:0030288]	NA	NA	outer membrane-bounded periplasmic space [GO:0030288]	GO:0030288	0.0475862	145	20.68	20.66	1	i7-29o	15.47
sll1835	7.63163	8.58175	7.9185	7.79085	6.73004	0.116459	0.2824	0.211366	0.0794228	0.174812	0.0578655	0.100862	putative curli production assembly/transport component, periplasmic protein	sll1835	Membranes, lipoproteins, and porins	Cell envelope	NA	Unknown	2.5	P73111	P73111_SYNY3	unreviewed	Sll1835 protein	NA	NA	NA	outer membrane-bounded periplasmic space [GO:0030288]	NA	NA	outer membrane-bounded periplasmic space [GO:0030288]	GO:0030288	-0.30717	265	21.24	21.24	1	i13-35o	28.84
sll1833	7.14914	7.23113	6.72212	6.84756	6.83503	0.262672	0.210877	0.242121	0.137103	0.145811	0.488961	0.517453	penicillin-binding protein	sll1833	Drug and analog sensitivity	Other categories	NA	CytoplasmicMembrane	9.82	NA	NA	NA	NA	NA	NA	NA	NA	NA	NA	NA	NA	-0.289621	607	21.55	21.2	1	i39-61o	66.65
sll1830	5.52022	7.2341	7.17158	8.07716	8.04896	0.374962	0.174103	0.424972	0.0664389	0.11745	0.0397118	0.0834774	unknown protein	sll1830	NA	Unknown	NA	Cytoplasmic	8.96	P73120	P73120_SYNY3	unreviewed	Sll1830 protein	NA	NA	NA	NA	NA	NA	NA	NA	-0.15419	358	0.06	0	0	o	39.66
sll0998	7.88474	8.31263	8.11136	7.87418	7.4922	0.178482	0.0908166	0.195518	0.120202	0.126109	0.0811102	0.124259	LysR family transcriptional regulator	rbcR sll0998	NA	Regulatory functions	NA	Cytoplasmic	9.97	P73123	RBCR_SYNY3	reviewed	Probable RuBisCO transcriptional regulator	NA	NA	FUNCTION: Trans-acting transcriptional regulator of RuBisCO genes (rbcL and rbcS) expression. {ECO:0000250}.	DNA binding [GO:0003677]; transcription factor activity, sequence-specific DNA binding [GO:0003700]; transcription, DNA-templated [GO:0006351]	transcription, DNA-templated [GO:0006351]	DNA binding [GO:0003677]; transcription factor activity, sequence-specific DNA binding [GO:0003700]	NA	GO:0003677; GO:0003700; GO:0006351	-0.141739	345	0.03	0	0	o	38.03
sll0997	7.26998	6.65214	6.81445	7.79624	8.12966	0.0323014	0.106257	0.429646	0.173707	0.200675	0.0521094	0.0965053	putative thylakoid lumen protein	sll0997	NA	Hypothetical	NA	Periplasmic	9.83	P73126	Y997_SYNY3	reviewed	Probable thylakoid lumen protein sll0997	NA	NA	NA	thylakoid lumen [GO:0031977]	NA	NA	thylakoid lumen [GO:0031977]	GO:0031977	-0.497521	363	10.45	10.37	0	o	40.68
sll0995	7.99603	6.60732	6.72998	7.1827	7.7643	0.140515	0.10835	0.0754295	0.0645218	0.0980878	0.0143665	0.0531938	hypothetical protein	sll0995	NA	Hypothetical	NA	Cytoplasmic	8.96	P73130	P73130_SYNY3	unreviewed	Sll0995 protein	NA	NA	NA	NA	NA	NA	NA	NA	-0.451948	231	0	0	0	o	26.23
sll0982	9.44664	8.07764	7.72734	7.71874	8.11427	0.150513	0.108051	0.0184088	0.0344599	0.039523	0.0107717	0.0471527	unknown protein	sll0982	NA	Unknown	NA	Unknown	2	P73152	Y982_SYNY3	reviewed	Uncharacterized thylakoid-associated protein sll0982	NA	NA	NA	thylakoid membrane [GO:0042651]	NA	NA	thylakoid membrane [GO:0042651]	GO:0042651	-0.820312	128	0.01	0.01	0	o	14.29
sll0981	7.00748	6.49847	5.74386	6.04815	6.52428	0.508948	0.0907552	0.0522945	0.0929631	0.11458	0.0292964	0.0728206	unknown protein	sll0981	NA	Unknown	NA	Unknown	2	P73153	P73153_SYNY3	unreviewed	Sll0981 protein	NA	NA	NA	NA	NA	NA	NA	NA	-0.40303	165	0.17	0	0	o	18.9
sll1299	5.26585	6.11016	6.05189	6.07457	6.05907	0.0772014	0.169964	0.529908	0.0711564	0.148174	0.033795	0.077187	acetate kinase	ackA sll1299	Pyruvate and acetyl-CoA metabolism	Energy metabolism	CATALYTIC ACTIVITY: ATP + acetate = ADP + acetyl phosphate. {ECO:0000255|HAMAP-Rule:MF_00020}.	Cytoplasmic	9.97	P73162	ACKA_SYNY3	reviewed	Acetate kinase (EC 2.7.2.1) (Acetokinase)	2.7.2.1	COFACTOR: Name=Mg(2+); Xref=ChEBI:CHEBI:18420; Evidence={ECO:0000255|HAMAP-Rule:MF_00020}; Name=Mn(2+); Xref=ChEBI:CHEBI:29035; Evidence={ECO:0000255|HAMAP-Rule:MF_00020}; ; Note=Mg(2+). Can also accept Mn(2+). {ECO:0000255|HAMAP-Rule:MF_00020};	FUNCTION: Catalyzes the formation of acetyl phosphate from acetate and ATP. Can also catalyze the reverse reaction. {ECO:0000255|HAMAP-Rule:MF_00020}.	cytoplasm [GO:0005737]; acetate kinase activity [GO:0008776]; ATP binding [GO:0005524]; magnesium ion binding [GO:0000287]; acetyl-CoA biosynthetic process [GO:0006085]; organic acid metabolic process [GO:0006082]	acetyl-CoA biosynthetic process [GO:0006085]; organic acid metabolic process [GO:0006082]	acetate kinase activity [GO:0008776]; ATP binding [GO:0005524]; magnesium ion binding [GO:0000287]	cytoplasm [GO:0005737]	GO:0005524; GO:0008776; GO:0006085; GO:0005737; GO:0000287; GO:0006082	0.0186441	413	0.01	0	0	o	44.77
sll1298	6.56797	6.8981	7.07691	7.24676	7.04047	0.327714	0.532213	0.400434	0.0492985	0.123425	0.385107	0.418235	putative carboxymethylenebutenolidase	sll1298	Other	Other categories	CATALYTIC ACTIVITY: 4-carboxymethylenebut-2-en-4-olide + H(2)O = 4-oxohex-2-enedioate.	Unknown	2	P73163	DLHH_SYNY3	reviewed	Putative carboxymethylenebutenolidase (EC 3.1.1.45) (Dienelactone hydrolase) (DLH)	3.1.1.45	NA	NA	carboxymethylenebutenolidase activity [GO:0008806]	NA	carboxymethylenebutenolidase activity [GO:0008806]	NA	GO:0008806	-0.0922764	246	8.11	1.72	0	o	26.95
sll1296	6.19968	7.08444	6.38484	6.73374	5.86801	0.285507	0.241777	0.19976	0.0285515	0.136114	0.0735262	0.117949	two-component hybrid sensor and regulator	sll1296	NA	Regulatory functions	NA	Cytoplasmic	9.97	P73172	P73172_SYNY3	unreviewed	CheA like protein	NA	NA	NA	cytoplasm [GO:0005737]; phosphorelay sensor kinase activity [GO:0000155]; chemotaxis [GO:0006935]	chemotaxis [GO:0006935]	phosphorelay sensor kinase activity [GO:0000155]	cytoplasm [GO:0005737]	GO:0006935; GO:0005737; GO:0000155	-0.147727	924	0.05	0	0	o	101.74
sll1294	6.95138	7.9424	7.39755	7.89225	7.05107	0.147282	0.472051	0.5635	0.0992089	0.0439534	0.044898	0.088849	methyl-accepting chemotaxis protein	sll1294	Chemotaxis	Cellular processes	NA	CytoplasmicMembrane	10	NA	NA	NA	NA	NA	NA	NA	NA	NA	NA	NA	NA	-0.201994	953	44.96	0	2	o220-242i528-550o	103.21
sll1293	8.03534	8.83475	8.20971	8.60237	7.83779	0.269695	0.279492	0.477887	0.058392	0.031796	0.0196827	0.0602247	carB carbamoyl-phosphate synthase large subunit	carB sll1293	NA	Regulatory functions	NA	Unknown	2	P73174	P73174_SYNY3	unreviewed	Sll1293 protein	NA	NA	NA	signal transducer activity [GO:0004871]; chemotaxis [GO:0006935]	chemotaxis [GO:0006935]	signal transducer activity [GO:0004871]	NA	GO:0006935; GO:0004871	0.262581	155	0.17	0.16	0	o	16.89
sll1292	7.94074	8.78859	8.16211	8.54634	8.18036	0.0683536	0.158921	0.364026	0.0447071	0.0392095	0.0302802	0.0736403	two-component response regulator CheY subfamily	sll1292	NA	Regulatory functions	NA	Cytoplasmic	9.97	P73175	P73175_SYNY3	unreviewed	CheY subfamily	NA	NA	NA	intracellular [GO:0005622]; phosphorelay signal transduction system [GO:0000160]	phosphorelay signal transduction system [GO:0000160]	NA	intracellular [GO:0005622]	GO:0005622; GO:0000160	-0.0330579	121	0.01	0.01	0	o	13.69
sll1290	6.64931	7.02713	6.36024	6.6548	6.59811	0.213459	0.110608	0.167385	0.0120278	0.0119541	0.104476	0.1491	probable ribonuclease II	sll1290	Degradation of RNA	Transcription	NA	Cytoplasmic	9.97	P73177	RN2H_SYNY3	reviewed	Uncharacterized ribonuclease sll1290 (EC 3.1.-.-)	3.1.-.-	NA	NA	3'-5'-exoribonuclease activity [GO:0000175]; RNA catabolic process [GO:0006401]; RNA phosphodiester bond hydrolysis, exonucleolytic [GO:0090503]; rRNA processing [GO:0006364]	RNA catabolic process [GO:0006401]; RNA phosphodiester bond hydrolysis, exonucleolytic [GO:0090503]; rRNA processing [GO:0006364]	3'-5'-exoribonuclease activity [GO:0000175]	NA	GO:0000175; GO:0006401; GO:0090503; GO:0006364	-0.481832	666	0	0	0	o	75.82
sll1286	5.90614	6.06759	7.19347	8.11027	7.59445	0.155369	0.278906	0.224596	0.00539727	0.0315964	0.0070597	0.0392792	transcriptional regulator	sll1286	NA	Regulatory functions	NA	Unknown	2	P73186	P73186_SYNY3	unreviewed	Sll1286 protein	NA	NA	NA	DNA binding [GO:0003677]; regulation of transcription, DNA-templated [GO:0006355]; transcription, DNA-templated [GO:0006351]	regulation of transcription, DNA-templated [GO:0006355]; transcription, DNA-templated [GO:0006351]	DNA binding [GO:0003677]	NA	GO:0003677; GO:0006355; GO:0006351	-0.111682	214	6.72	0	0	o	23.93
sll1284	6.03023	7.73593	7.26727	7.10884	6.23404	0.322455	0.0443417	0.054287	0.329769	0.0183083	0.00192515	0.0293329	esterase	sll1284	Other	Other categories	NA	CytoplasmicMembrane	9.82	P73192	P73192_SYNY3	unreviewed	Serine esterase	NA	NA	NA	cytoplasm [GO:0005737]; carboxylic ester hydrolase activity [GO:0052689]; palmitoyl-(protein) hydrolase activity [GO:0008474]; protein depalmitoylation [GO:0002084]	protein depalmitoylation [GO:0002084]	carboxylic ester hydrolase activity [GO:0052689]; palmitoyl-(protein) hydrolase activity [GO:0008474]	cytoplasm [GO:0005737]	GO:0052689; GO:0005737; GO:0008474; GO:0002084	0.0892157	204	0.18	0.01	0	o	22.21
sll1283	6.58683	8.11119	7.71479	7.71632	7.04122	0.251325	0.0991485	0.0967494	0.151894	0.253533	0.0560473	0.0998565	similar to stage II sporulation protein D	sll1283	Adaptations and atypical conditions	Other categories	NA	Unknown	2	NA	NA	NA	NA	NA	NA	NA	NA	NA	NA	NA	NA	-0.126598	391	11.46	11.38	0	o	42.14
sll1583	6.07043	6.64112	6.35194	7.00714	6.7689	0.0868064	0.140919	0.16597	0.203473	0.296482	0.0950125	0.138401	unknown protein	sll1583	NA	Unknown	NA	Cytoplasmic	9.26	NA	NA	NA	NA	NA	NA	NA	NA	NA	NA	NA	NA	-0.746797	562	5.23	5.23	0	o	61.49
sll1581	6.79749	6.96636	6.97672	7.12433	6.72362	0.0936015	0.0416715	0.0237768	0.182563	0.0769125	0.20269	0.245937	polysaccharide transmembrane transporter GumB, Wza homolog	sll1581	NA	Transport and binding proteins	NA	Periplasmic	9.44	NA	NA	NA	NA	NA	NA	NA	NA	NA	NA	NA	NA	-0.125397	504	2.51	2.3	0	o	54.14
sll1580	11.2135	11.5485	13.9943	13.6722	12.125	0.0427895	0.0262727	0.0898468	0.0527142	0.0396837	0.00053711	0.0188995	phycobilisome rod linker polypeptide	cpcC1 sll1580	Phycobilisome	Photosynthesis and respiration	NA	Unknown	4.86	P73203	PYR1_SYNY3	reviewed	Phycobilisome 32.1 kDa linker polypeptide, phycocyanin-associated, rod 1	NA	NA	FUNCTION: Rod linker protein, associated with phycocyanin. Linker polypeptides determine the state of aggregation and the location of the disk-shaped phycobiliprotein units within the phycobilisome and modulate their spectroscopic properties in order to mediate a directed and optimal energy transfer.	phycobilisome [GO:0030089]; photosynthesis [GO:0015979]	photosynthesis [GO:0015979]	NA	phycobilisome [GO:0030089]	GO:0015979; GO:0030089	-0.379038	291	0	0	0	o	32.53
sll1579	10.9419	11.4754	13.8975	13.5141	11.7687	0.175557	0.162699	0.0318292	0.0273302	0.0441078	0.000681777	0.0224645	phycobilisome rod linker polypeptide	cpcC2 sll1579	Phycobilisome	Photosynthesis and respiration	NA	CytoplasmicMembrane	9.82	P73204	PYR2_SYNY3	reviewed	Phycobilisome 32.1 kDa linker polypeptide, phycocyanin-associated, rod 2	NA	NA	FUNCTION: Rod linker protein, associated with phycocyanin. Linker polypeptides determine the state of aggregation and the location of the disk-shaped phycobiliprotein units within the phycobilisome and modulate their spectroscopic properties in order to mediate a directed and optimal energy transfer.	phycobilisome [GO:0030089]; photosynthesis [GO:0015979]	photosynthesis [GO:0015979]	NA	phycobilisome [GO:0030089]	GO:0015979; GO:0030089	-0.501832	273	0	0	0	o	30.8
sll1577	11.9375	13.3901	15.5948	14.8424	12.5493	0.0607198	0.271614	0.576223	0.00705509	0.158806	0.00152917	0.0276525	phycocyanin beta subunit	cpcB sll1577	Phycobilisome	Photosynthesis and respiration	NA	Unknown	2	Q54714	PHCB_SYNY3	reviewed	C-phycocyanin beta chain	NA	NA	FUNCTION: Light-harvesting photosynthetic bile pigment-protein from the phycobiliprotein complex.	phycobilisome [GO:0030089]; oxidation-reduction process [GO:0055114]; photosynthesis [GO:0015979]; protein-chromophore linkage [GO:0018298]	oxidation-reduction process [GO:0055114]; photosynthesis [GO:0015979]; protein-chromophore linkage [GO:0018298]	NA	phycobilisome [GO:0030089]	GO:0055114; GO:0015979; GO:0030089; GO:0018298	0.0936047	172	0.1	0	0	o	18.13
sll1570	5.90657	5.92417	5.47151	5.83457	5.91468	0.239489	0.0637454	0.0115098	0.175402	0.289134	0.062544	0.105584	unknown protein	sll1570	NA	Unknown	NA	CytoplasmicMembrane	9.86	P73217	P73217_SYNY3	unreviewed	Sll1570 protein	NA	NA	NA	NA	NA	NA	NA	NA	0.037037	243	4.71	4.25	0	o	26.62
sll1927	6.31797	7.07225	7.08168	7.89981	8.05411	0.233128	0.109873	0.497711	0.0388676	0.079086	0.0259102	0.0683921	ABC transporter ATP-binding protein	sll1927	NA	Transport and binding proteins	NA	CytoplasmicMembrane	9.99	P73220	P73220_SYNY3	unreviewed	ABC transporter	NA	NA	NA	ATP binding [GO:0005524]; ATPase activity [GO:0016887]; peptide transport [GO:0015833]	peptide transport [GO:0015833]	ATPase activity [GO:0016887]; ATP binding [GO:0005524]	NA	GO:0005524; GO:0016887; GO:0015833	-0.211831	617	0.07	0	0	o	69.23
sll1913	4.43405	4.66695	3.98469	4.08866	3.628	0.0194588	0.167231	0.497027	0.234603	0.221836	0.185951	0.230089	hypothetical protein	sll1913	NA	Hypothetical	NA	Unknown	2	P73250	P73250_SYNY3	unreviewed	Sll1913 protein	NA	NA	NA	oxidoreductase activity [GO:0016491]	NA	oxidoreductase activity [GO:0016491]	NA	GO:0016491	-0.357095	599	7.62	7.61	0	o	66.61
sll1911	7.07825	7.55007	6.50643	6.27179	6.10804	0.0924556	0.226802	0.306457	0.519434	0.351374	0.165235	0.209758	hypothetical protein	sll1911	NA	Hypothetical	NA	Unknown	2	P73253	P73253_SYNY3	unreviewed	Sll1911 protein	NA	NA	NA	NA	NA	NA	NA	NA	-1.01975	81	0	0	0	i	8.96
sll1910	7.31123	7.25053	6.77148	6.74657	6.42537	0.19639	0.123315	0.264059	0.124341	0.111671	0.0766815	0.120557	protein conferring resistance to acetazolamide Zam	zam sll1910	Drug and analog sensitivity	Other categories	NA	Cytoplasmic	9.97	Q46363	ZAM_SYNY3	reviewed	Acetazolamide conferring resistance protein zam	NA	NA	FUNCTION: Not known; control resistance to the carbonic anhydrase inhibitor acetazolamide.	3'-5'-exoribonuclease activity [GO:0000175]; nucleic acid binding [GO:0003676]; RNA catabolic process [GO:0006401]; RNA phosphodiester bond hydrolysis, exonucleolytic [GO:0090503]; rRNA processing [GO:0006364]	RNA catabolic process [GO:0006401]; RNA phosphodiester bond hydrolysis, exonucleolytic [GO:0090503]; rRNA processing [GO:0006364]	3'-5'-exoribonuclease activity [GO:0000175]; nucleic acid binding [GO:0003676]	NA	GO:0000175; GO:0006401; GO:0090503; GO:0003676; GO:0006364	-0.322919	781	0.08	0	0	o	87.56
sll1080	5.73282	6.27408	6.05056	6.73777	5.69674	0.123885	0.194207	0.626995	0.41514	0.123304	0.21738	0.259016	ABC transport system substrate-binding protein	sll1080	NA	Transport and binding proteins	NA	CytoplasmicMembrane	9.86	P73267	P73267_SYNY3	unreviewed	Sll1080 protein	NA	NA	NA	membrane [GO:0016020]; sulfur compound metabolic process [GO:0006790]; transport [GO:0006810]	sulfur compound metabolic process [GO:0006790]; transport [GO:0006810]	NA	membrane [GO:0016020]	GO:0016020; GO:0006790; GO:0006810	-0.00369318	352	11.41	10.92	0	o	38.22
sll1074	7.04139	7.85976	7.45281	7.60716	6.9067	0.0748227	0.205011	0.179243	0.180167	0.0992642	0.0866469	0.129588	leucyl-tRNA synthetase	leuS sll1074	Aminoacyl tRNA synthetases and tRNA modification	Translation	CATALYTIC ACTIVITY: ATP + L-leucine + tRNA(Leu) = AMP + diphosphate + L-leucyl-tRNA(Leu). {ECO:0000255|HAMAP-Rule:MF_00049}.	Cytoplasmic	10	P73274	SYL_SYNY3	reviewed	Leucine--tRNA ligase (EC 6.1.1.4) (Leucyl-tRNA synthetase) (LeuRS)	6.1.1.4	NA	NA	cytoplasm [GO:0005737]; aminoacyl-tRNA editing activity [GO:0002161]; ATP binding [GO:0005524]; leucine-tRNA ligase activity [GO:0004823]; leucyl-tRNA aminoacylation [GO:0006429]	leucyl-tRNA aminoacylation [GO:0006429]	aminoacyl-tRNA editing activity [GO:0002161]; ATP binding [GO:0005524]; leucine-tRNA ligase activity [GO:0004823]	cytoplasm [GO:0005737]	GO:0005524; GO:0002161; GO:0005737; GO:0004823; GO:0006429	-0.322209	869	0.01	0	0	o	98.31
sll1071	7.12929	6.71302	6.49562	5.71274	6.26242	0.053359	0.0031424	0.647702	0.379645	0.169812	0.0511345	0.0958027	hypothetical protein	sll1071	NA	Hypothetical	NA	CytoplasmicMembrane	10	P73281	P73281_SYNY3	unreviewed	Sll1071 protein	NA	NA	NA	integral component of membrane [GO:0016021]	NA	NA	integral component of membrane [GO:0016021]	GO:0016021	0.277091	275	80.38	16.76	4	o15-32i185-204o214-236i243-265o	30.54
sll1070	10.2468	11.0586	9.77714	9.48825	8.97108	0.154853	0.121845	0.208311	0.0707804	0.0782643	0.0078645	0.0409542	transketolase	sll1070	Pentose phosphate pathway	Energy metabolism	NA	Cytoplasmic	9.26	NA	NA	NA	NA	NA	NA	NA	NA	NA	NA	NA	NA	-0.0719403	670	5.54	0.23	0	o	71.73
sll1069	8.05801	9.47985	8.44985	8.4586	7.37007	0.138176	0.146914	0.148155	0.1757	0.0135665	0.0118382	0.0488271	3-oxoacyl-[acyl-carrier-protein] synthase II	fabF sll1069	NA	Fatty acid, phospholipid and sterol metabolism	CATALYTIC ACTIVITY: (Z)-hexadec-11-enoyl-[acyl-carrier-protein] + malonyl-[acyl-carrier-protein] = (Z)-3-oxooctadec-13-enoyl-[acyl-carrier-protein] + CO(2) + [acyl-carrier-protein].	CytoplasmicMembrane	9.82	P73283	FABF_SYNY3	reviewed	3-oxoacyl-[acyl-carrier-protein] synthase 2 (EC 2.3.1.179) (3-oxoacyl-[acyl-carrier-protein] synthase II) (Beta-ketoacyl-ACP synthase II) (KAS II)	2.3.1.179	NA	FUNCTION: Catalyzes the condensation reaction of fatty acid synthesis by the addition to an acyl acceptor of two carbons from malonyl-ACP. Has a preference for short chain acid substrates.	beta-ketoacyl-acyl-carrier-protein synthase II activity [GO:0033817]; fatty acid biosynthetic process [GO:0006633]	fatty acid biosynthetic process [GO:0006633]	beta-ketoacyl-acyl-carrier-protein synthase II activity [GO:0033817]	NA	GO:0033817; GO:0006633	-0.0423077	416	1.83	0.71	0	o	44.01
ssl2084	9.22877	10.4136	9.1675	8.96903	8.06979	0.245927	0.0229584	0.28568	0.25148	0.0873986	0.00445971	0.0353379	acyl carrier protein	acpP acp ssl2084	NA	Fatty acid, phospholipid and sterol metabolism	NA	Cytoplasmic	9.97	P20804	ACP_SYNY3	reviewed	Acyl carrier protein (ACP)	NA	NA	FUNCTION: Carrier of the growing fatty acid chain in fatty acid biosynthesis.	cytoplasm [GO:0005737]; ACP phosphopantetheine attachment site binding involved in fatty acid biosynthetic process [GO:0000036]	NA	ACP phosphopantetheine attachment site binding involved in fatty acid biosynthetic process [GO:0000036]	cytoplasm [GO:0005737]	GO:0000036; GO:0005737	-0.224675	77	0	0	0	o	8.59
sll1825	7.33718	6.45853	5.95653	6.06274	6.35806	0.233364	0.0902881	0.0477513	0.300926	0.0886221	0.0428997	0.0875682	hypothetical protein	sll1825	NA	Hypothetical	NA	Cytoplasmic	9.26	P73288	P73288_SYNY3	unreviewed	Aklaviketone reductase	NA	NA	NA	oxidoreductase activity [GO:0016491]	NA	oxidoreductase activity [GO:0016491]	NA	GO:0016491	0.333163	196	0.11	0.05	0	o	20.31
sll1823	8.90858	9.49744	8.56095	8.82726	8.62952	0.197152	0.194403	0.244048	0.0120428	0.122239	0.208779	0.252237	adenylosuccinate synthetase	purA sll1823	Purine ribonucleotide biosynthesis	Purines, pyrimidines, nucleosides, and nucleotides	CATALYTIC ACTIVITY: GTP + IMP + L-aspartate = GDP + phosphate + N(6)-(1,2-dicarboxyethyl)-AMP. {ECO:0000255|HAMAP-Rule:MF_00011}.	Cytoplasmic	9.97	P73290	PURA_SYNY3	reviewed	Adenylosuccinate synthetase (AMPSase) (AdSS) (EC 6.3.4.4) (IMP--aspartate ligase)	6.3.4.4	COFACTOR: Name=Mg(2+); Xref=ChEBI:CHEBI:18420; Evidence={ECO:0000255|HAMAP-Rule:MF_00011}; ; Note=Binds 1 Mg(2+) ion per subunit. {ECO:0000255|HAMAP-Rule:MF_00011};	FUNCTION: Plays an important role in the de novo pathway of purine nucleotide biosynthesis. Catalyzes the first committed step in the biosynthesis of AMP from IMP. {ECO:0000255|HAMAP-Rule:MF_00011}.	cytoplasm [GO:0005737]; adenylosuccinate synthase activity [GO:0004019]; GTP binding [GO:0005525]; magnesium ion binding [GO:0000287]; 'de novo' AMP biosynthetic process [GO:0044208]; IMP metabolic process [GO:0046040]	'de novo' AMP biosynthetic process [GO:0044208]; IMP metabolic process [GO:0046040]	adenylosuccinate synthase activity [GO:0004019]; GTP binding [GO:0005525]; magnesium ion binding [GO:0000287]	cytoplasm [GO:0005737]	GO:0044208; GO:0005525; GO:0046040; GO:0004019; GO:0005737; GO:0000287	-0.129345	443	0.04	0	0	o	48.69
sll1821	9.01533	10.5973	9.4416	9.84834	9.42646	0.0869412	0.200754	0.319925	0.0888939	0.0905494	0.0280629	0.0713601	50S ribosomal protein L13	rplM rpl13 sll1821	Ribosomal proteins: synthesis and modification	Translation	NA	Cytoplasmic	9.26	P73294	RL13_SYNY3	reviewed	50S ribosomal protein L13	NA	NA	FUNCTION: This protein is one of the early assembly proteins of the 50S ribosomal subunit, although it is not seen to bind rRNA by itself. It is important during the early stages of 50S assembly. {ECO:0000255|HAMAP-Rule:MF_01366}.	cytosolic large ribosomal subunit [GO:0022625]; mRNA binding [GO:0003729]; structural constituent of ribosome [GO:0003735]; translation [GO:0006412]	translation [GO:0006412]	mRNA binding [GO:0003729]; structural constituent of ribosome [GO:0003735]	cytosolic large ribosomal subunit [GO:0022625]	GO:0022625; GO:0003729; GO:0003735; GO:0006412	-0.547682	151	0	0	0	o	16.99
sll1818	9.11429	10.9771	9.7662	10.1809	9.68866	0.0856432	0.263745	0.550622	0.0458738	0.0666602	0.0148545	0.0534382	RNA polymerase alpha subunit	rpoA sll1818	RNA synthesis, modification, and DNA transcription	Transcription	CATALYTIC ACTIVITY: Nucleoside triphosphate + RNA(n) = diphosphate + RNA(n+1). {ECO:0000255|HAMAP-Rule:MF_00059}.	Cytoplasmic	9.97	P73297	RPOA_SYNY3	reviewed	DNA-directed RNA polymerase subunit alpha (RNAP subunit alpha) (EC 2.7.7.6) (RNA polymerase subunit alpha) (Transcriptase subunit alpha)	2.7.7.6	NA	FUNCTION: DNA-dependent RNA polymerase catalyzes the transcription of DNA into RNA using the four ribonucleoside triphosphates as substrates. {ECO:0000255|HAMAP-Rule:MF_00059}.	DNA binding [GO:0003677]; DNA-directed RNA polymerase activity [GO:0003899]; DNA repair [GO:0006281]; transcription, DNA-templated [GO:0006351]	DNA repair [GO:0006281]; transcription, DNA-templated [GO:0006351]	DNA binding [GO:0003677]; DNA-directed RNA polymerase activity [GO:0003899]	NA	GO:0003677; GO:0006281; GO:0003899; GO:0006351	-0.235987	314	0.34	0.32	0	o	35.01
sll1817	9.62863	11.1244	9.92776	10.121	9.89356	0.212942	0.27215	0.320368	0.00406617	0.0467909	0.0866115	0.129588	30S ribosomal protein S11	rpsK rps11 sll1817	Ribosomal proteins: synthesis and modification	Translation	NA	Cytoplasmic	9.26	P73298	RS11_SYNY3	reviewed	30S ribosomal protein S11	NA	NA	FUNCTION: Located on the platform of the 30S subunit, it bridges several disparate RNA helices of the 16S rRNA. Forms part of the Shine-Dalgarno cleft in the 70S ribosome. {ECO:0000255|HAMAP-Rule:MF_01310}.	cytosolic small ribosomal subunit [GO:0022627]; mRNA 5'-UTR binding [GO:0048027]; small ribosomal subunit rRNA binding [GO:0070181]; structural constituent of ribosome [GO:0003735]; maturation of SSU-rRNA from tricistronic rRNA transcript (SSU-rRNA, 5.8S rRNA, LSU-rRNA) [GO:0000462]; ribosomal small subunit assembly [GO:0000028]; translation [GO:0006412]	maturation of SSU-rRNA from tricistronic rRNA transcript (SSU-rRNA, 5.8S rRNA, LSU-rRNA) [GO:0000462]; ribosomal small subunit assembly [GO:0000028]; translation [GO:0006412]	mRNA 5'-UTR binding [GO:0048027]; small ribosomal subunit rRNA binding [GO:0070181]; structural constituent of ribosome [GO:0003735]	cytosolic small ribosomal subunit [GO:0022627]	GO:0022627; GO:0048027; GO:0000462; GO:0000028; GO:0070181; GO:0003735; GO:0006412	-0.463846	130	0.01	0.01	0	i	13.76
sll1816	9.99428	11.0677	9.96857	10.0098	9.85998	0.242976	0.0830868	0.217621	0.0159936	0.0756843	0.0210288	0.0618235	30S ribosomal protein S13	rpsM rps13 sll1816	Ribosomal proteins: synthesis and modification	Translation	NA	Cytoplasmic	9.97	P73299	RS13_SYNY3	reviewed	30S ribosomal protein S13	NA	NA	FUNCTION: Located at the top of the head of the 30S subunit, it contacts several helices of the 16S rRNA. In the 70S ribosome it contacts the 23S rRNA (bridge B1a) and protein L5 of the 50S subunit (bridge B1b), connecting the 2 subunits; these bridges are implicated in subunit movement. Contacts the tRNAs in the A and P-sites. {ECO:0000255|HAMAP-Rule:MF_01315}.	ribosome [GO:0005840]; rRNA binding [GO:0019843]; structural constituent of ribosome [GO:0003735]; tRNA binding [GO:0000049]; translation [GO:0006412]	translation [GO:0006412]	rRNA binding [GO:0019843]; structural constituent of ribosome [GO:0003735]; tRNA binding [GO:0000049]	ribosome [GO:0005840]	GO:0019843; GO:0005840; GO:0003735; GO:0000049; GO:0006412	-0.866929	127	0.01	0.01	0	o	14.57
sll1815	7.13056	8.90734	7.79735	8.32049	8.08832	0.221658	0.139297	0.25404	0.185234	0.068336	0.0484174	0.0925602	adenylate kinase	adk1 sll1815	Purine ribonucleotide biosynthesis	Purines, pyrimidines, nucleosides, and nucleotides	CATALYTIC ACTIVITY: ATP + AMP = 2 ADP. {ECO:0000255|HAMAP-Rule:MF_00235}.	Cytoplasmic	9.97	P73302	KAD1_SYNY3	reviewed	Adenylate kinase 1 (AK 1) (EC 2.7.4.3) (ATP-AMP transphosphorylase 1) (ATP:AMP phosphotransferase 1) (Adenylate monophosphate kinase 1)	2.7.4.3	NA	FUNCTION: Catalyzes the reversible transfer of the terminal phosphate group between ATP and AMP. Plays an important role in cellular energy homeostasis and in adenine nucleotide metabolism. {ECO:0000255|HAMAP-Rule:MF_00235}.	cytoplasm [GO:0005737]; adenylate kinase activity [GO:0004017]; ATP binding [GO:0005524]; AMP salvage [GO:0044209]	AMP salvage [GO:0044209]	adenylate kinase activity [GO:0004017]; ATP binding [GO:0005524]	cytoplasm [GO:0005737]	GO:0044209; GO:0005524; GO:0004017; GO:0005737	-0.158289	187	0.02	0.02	0	o	20.46
sll1813	8.43073	10.4578	9.46283	9.67771	9.52779	0.129824	0.17229	0.258984	0.0171081	0.238653	0.0326602	0.0759154	50S ribosomal protein L15	rplO rpl15 sll1813	Ribosomal proteins: synthesis and modification	Translation	NA	Cytoplasmic	9.26	P73303	RL15_SYNY3	reviewed	50S ribosomal protein L15	NA	NA	FUNCTION: Binds to the 23S rRNA. {ECO:0000255|HAMAP-Rule:MF_01341}.	large ribosomal subunit [GO:0015934]; rRNA binding [GO:0019843]; structural constituent of ribosome [GO:0003735]; translation [GO:0006412]	translation [GO:0006412]	rRNA binding [GO:0019843]; structural constituent of ribosome [GO:0003735]	large ribosomal subunit [GO:0015934]	GO:0015934; GO:0019843; GO:0003735; GO:0006412	-0.191837	147	0.08	0.05	0	o	15.2
sll1812	8.20931	10.2876	9.34228	9.50802	9.31845	0.119893	0.211435	0.302939	0.0679372	0.110517	0.0193461	0.0597273	30S ribosomal protein S5	rpsE rps5 sll1812	Ribosomal proteins: synthesis and modification	Translation	NA	Cytoplasmic	9.97	P73304	RS5_SYNY3	reviewed	30S ribosomal protein S5	NA	NA	FUNCTION: With S4 and S12 plays an important role in translational accuracy. {ECO:0000255|HAMAP-Rule:MF_01307}.; FUNCTION: Located at the back of the 30S subunit body where it stabilizes the conformation of the head with respect to the body. {ECO:0000255|HAMAP-Rule:MF_01307}.	small ribosomal subunit [GO:0015935]; rRNA binding [GO:0019843]; structural constituent of ribosome [GO:0003735]; translation [GO:0006412]	translation [GO:0006412]	rRNA binding [GO:0019843]; structural constituent of ribosome [GO:0003735]	small ribosomal subunit [GO:0015935]	GO:0019843; GO:0015935; GO:0003735; GO:0006412	-0.178035	173	0.21	0.05	0	i	18.24
sll1811	8.01831	10.0339	9.09313	9.13366	9.1912	0.0318241	0.189639	0.178515	0.130357	0.0887265	0.00839056	0.0419752	50S ribosomal protein L18	rplR rpl18 sll1811	Ribosomal proteins: synthesis and modification	Translation	NA	Cytoplasmic	9.26	P73305	RL18_SYNY3	reviewed	50S ribosomal protein L18	NA	NA	FUNCTION: This is one of the proteins that binds and probably mediates the attachment of the 5S RNA into the large ribosomal subunit, where it forms part of the central protuberance. {ECO:0000255|HAMAP-Rule:MF_01337}.	cytosolic large ribosomal subunit [GO:0022625]; 5S rRNA binding [GO:0008097]; structural constituent of ribosome [GO:0003735]; translation [GO:0006412]	translation [GO:0006412]	5S rRNA binding [GO:0008097]; structural constituent of ribosome [GO:0003735]	cytosolic large ribosomal subunit [GO:0022625]	GO:0008097; GO:0022625; GO:0003735; GO:0006412	-0.546667	120	0	0	0	i	13.21
sll1810	7.9677	9.82166	8.69636	8.85982	8.93348	0.184657	0.0605923	0.00202286	0.205825	0.0285362	0.0091368	0.044537	50S ribosomal protein L6	rplF rpl6 sll1810	Ribosomal proteins: synthesis and modification	Translation	NA	Cytoplasmic	9.97	P73306	RL6_SYNY3	reviewed	50S ribosomal protein L6	NA	NA	FUNCTION: This protein binds to the 23S rRNA, and is important in its secondary structure. It is located near the subunit interface in the base of the L7/L12 stalk, and near the tRNA binding site of the peptidyltransferase center. {ECO:0000255|HAMAP-Rule:MF_01365}.	cytosolic large ribosomal subunit [GO:0022625]; RNA binding [GO:0003723]; rRNA binding [GO:0019843]; structural constituent of ribosome [GO:0003735]; cytoplasmic translation [GO:0002181]	cytoplasmic translation [GO:0002181]	RNA binding [GO:0003723]; rRNA binding [GO:0019843]; structural constituent of ribosome [GO:0003735]	cytosolic large ribosomal subunit [GO:0022625]	GO:0003723; GO:0002181; GO:0022625; GO:0019843; GO:0003735	-0.59162	179	0	0	0	o	19.67
sll1809	8.04413	9.85386	8.49649	8.68698	8.84428	0.258748	0.148791	0.00874472	0.103382	0.079367	0.034898	0.078066	30S ribosomal protein S8	rpsH rps8 sll1809	Ribosomal proteins: synthesis and modification	Translation	NA	Cytoplasmic	9.26	P73307	RS8_SYNY3	reviewed	30S ribosomal protein S8	NA	NA	FUNCTION: One of the primary rRNA binding proteins, it binds directly to 16S rRNA central domain where it helps coordinate assembly of the platform of the 30S subunit. {ECO:0000255|HAMAP-Rule:MF_01302}.	ribosome [GO:0005840]; rRNA binding [GO:0019843]; structural constituent of ribosome [GO:0003735]; translation [GO:0006412]	translation [GO:0006412]	rRNA binding [GO:0019843]; structural constituent of ribosome [GO:0003735]	ribosome [GO:0005840]	GO:0019843; GO:0005840; GO:0003735; GO:0006412	-0.157143	133	2.93	0	0	o	14.67
sll1808	7.47062	9.63298	8.29564	8.3599	8.55598	0.425043	0.146561	0.153078	0.0920352	0.0348225	0.0441047	0.0884698	50S ribosomal protein L5	rplE rpl5 sll1808	Ribosomal proteins: synthesis and modification	Translation	NA	Cytoplasmic	9.97	P73308	RL5_SYNY3	reviewed	50S ribosomal protein L5	NA	NA	FUNCTION: This is 1 of the proteins that binds and probably mediates the attachment of the 5S RNA into the large ribosomal subunit, where it forms part of the central protuberance. In the 70S ribosome it contacts protein S13 of the 30S subunit (bridge B1b), connecting the 2 subunits; this bridge is implicated in subunit movement. Contacts the P site tRNA; the 5S rRNA and some of its associated pr…	cytosolic large ribosomal subunit [GO:0022625]; rRNA binding [GO:0019843]; structural constituent of ribosome [GO:0003735]; tRNA binding [GO:0000049]; ribosomal large subunit assembly [GO:0000027]; translation [GO:0006412]	ribosomal large subunit assembly [GO:0000027]; translation [GO:0006412]	rRNA binding [GO:0019843]; structural constituent of ribosome [GO:0003735]; tRNA binding [GO:0000049]	cytosolic large ribosomal subunit [GO:0022625]	GO:0022625; GO:0019843; GO:0000027; GO:0003735; GO:0000049; GO:0006412	-0.282	200	0	0	0	o	22.51
sll1806	7.13449	9.36821	8.20487	8.22265	8.19225	0.0553692	0.166853	0.0232101	0.105048	0.0160355	0.00524963	0.0363989	50S ribosomal protein L14	rplN rpl14 sll1806	Ribosomal proteins: synthesis and modification	Translation	NA	Cytoplasmic	9.26	P73310	RL14_SYNY3	reviewed	50S ribosomal protein L14	NA	NA	FUNCTION: Binds to 23S rRNA. Forms part of two intersubunit bridges in the 70S ribosome. {ECO:0000255|HAMAP-Rule:MF_01367}.	large ribosomal subunit [GO:0015934]; large ribosomal subunit rRNA binding [GO:0070180]; structural constituent of ribosome [GO:0003735]; translation [GO:0006412]	translation [GO:0006412]	large ribosomal subunit rRNA binding [GO:0070180]; structural constituent of ribosome [GO:0003735]	large ribosomal subunit [GO:0015934]	GO:0015934; GO:0070180; GO:0003735; GO:0006412	-0.0581967	122	4.03	4.03	0	o	13.3
sll1804	7.55106	9.95834	8.85647	8.87648	8.82995	0.119625	0.21971	0.169614	0.0238983	0.124104	0.0231665	0.0655414	30S ribosomal protein S3	rpsC rps3 sll1804	Ribosomal proteins: synthesis and modification	Translation	NA	Cytoplasmic	9.97	P73314	RS3_SYNY3	reviewed	30S ribosomal protein S3	NA	NA	FUNCTION: Binds the lower part of the 30S subunit head. Binds mRNA in the 70S ribosome, positioning it for translation. {ECO:0000255|HAMAP-Rule:MF_01309}.	small ribosomal subunit [GO:0015935]; mRNA binding [GO:0003729]; rRNA binding [GO:0019843]; structural constituent of ribosome [GO:0003735]; translation [GO:0006412]	translation [GO:0006412]	mRNA binding [GO:0003729]; rRNA binding [GO:0019843]; structural constituent of ribosome [GO:0003735]	small ribosomal subunit [GO:0015935]	GO:0003729; GO:0019843; GO:0015935; GO:0003735; GO:0006412	-0.542917	240	0.16	0	0	o	27.15
ssl3432	7.99912	10.3915	9.41592	9.61994	9.45683	0.135318	0.373257	0.21365	0.0499151	0.0358547	0.0183077	0.0584101	30S ribosomal protein S19	rpsS rps19 ssl3432	Ribosomal proteins: synthesis and modification	Translation	NA	Cytoplasmic	9.26	P73316	RS19_SYNY3	reviewed	30S ribosomal protein S19	NA	NA	FUNCTION: Protein S19 forms a complex with S13 that binds strongly to the 16S ribosomal RNA. {ECO:0000250}.	small ribosomal subunit [GO:0015935]; rRNA binding [GO:0019843]; structural constituent of ribosome [GO:0003735]; translation [GO:0006412]	translation [GO:0006412]	rRNA binding [GO:0019843]; structural constituent of ribosome [GO:0003735]	small ribosomal subunit [GO:0015935]	GO:0019843; GO:0015935; GO:0003735; GO:0006412	-0.592391	92	0	0	0	o	10.29
sll1802	8.34148	10.5329	9.61446	9.8723	9.65976	0.0246186	0.356042	0.304166	0.0990074	0.0753013	0.00560482	0.036692	50S ribosomal protein L2	rplB rpl2 sll1802	Ribosomal proteins: synthesis and modification	Translation	NA	Cytoplasmic	9.26	P73317	RL2_SYNY3	reviewed	50S ribosomal protein L2	NA	NA	FUNCTION: One of the primary rRNA binding proteins. Required for association of the 30S and 50S subunits to form the 70S ribosome, for tRNA binding and peptide bond formation. It has been suggested to have peptidyltransferase activity; this is somewhat controversial. Makes several contacts with the 16S rRNA in the 70S ribosome. {ECO:0000255|HAMAP-Rule:MF_01320}.	cytosolic large ribosomal subunit [GO:0022625]; rRNA binding [GO:0019843]; structural constituent of ribosome [GO:0003735]; transferase activity [GO:0016740]; cytoplasmic translation [GO:0002181]	cytoplasmic translation [GO:0002181]	rRNA binding [GO:0019843]; structural constituent of ribosome [GO:0003735]; transferase activity [GO:0016740]	cytosolic large ribosomal subunit [GO:0022625]	GO:0002181; GO:0022625; GO:0019843; GO:0003735; GO:0016740	-0.667754	276	0.03	0	0	o	30.44
sll1801	8.86743	10.8387	10.0561	10.278	10.0427	0.208474	0.393851	0.33263	0.236927	0.0219467	0.0980377	0.141526	50S ribosomal protein L23	rplW rpl23 sll1801	Ribosomal proteins: synthesis and modification	Translation	NA	Cytoplasmic	9.97	P73318	RL23_SYNY3	reviewed	50S ribosomal protein L23	NA	NA	FUNCTION: One of the early assembly proteins it binds 23S rRNA. One of the proteins that surrounds the polypeptide exit tunnel on the outside of the ribosome. Forms the main docking site for trigger factor binding to the ribosome. {ECO:0000255|HAMAP-Rule:MF_01369}.	cytosolic large ribosomal subunit [GO:0022625]; nucleotide binding [GO:0000166]; rRNA binding [GO:0019843]; structural constituent of ribosome [GO:0003735]; ribosomal large subunit assembly [GO:0000027]; translation [GO:0006412]	ribosomal large subunit assembly [GO:0000027]; translation [GO:0006412]	nucleotide binding [GO:0000166]; rRNA binding [GO:0019843]; structural constituent of ribosome [GO:0003735]	cytosolic large ribosomal subunit [GO:0022625]	GO:0022625; GO:0000166; GO:0019843; GO:0000027; GO:0003735; GO:0006412	-0.238614	101	0.01	0	0	o	11.53
sll1800	8.68836	10.6944	9.77769	10.0061	9.84991	0.174175	0.473808	0.410317	0.0517501	0.00274666	0.0666315	0.110477	50S ribosomal protein L4	rplD rpl4 sll1800	Ribosomal proteins: synthesis and modification	Translation	NA	Cytoplasmic	9.26	P73319	RL4_SYNY3	reviewed	50S ribosomal protein L4	NA	NA	FUNCTION: One of the primary rRNA binding proteins, this protein initially binds near the 5'-end of the 23S rRNA. It is important during the early stages of 50S assembly. It makes multiple contacts with different domains of the 23S rRNA in the assembled 50S subunit and ribosome. {ECO:0000255|HAMAP-Rule:MF_01328}.; FUNCTION: Forms part of the polypeptide exit tunnel. {ECO:0000255|HAMAP-Rule:MF_013…	ribosome [GO:0005840]; RNA binding [GO:0003723]; rRNA binding [GO:0019843]; structural constituent of ribosome [GO:0003735]; translation [GO:0006412]	translation [GO:0006412]	RNA binding [GO:0003723]; rRNA binding [GO:0019843]; structural constituent of ribosome [GO:0003735]	ribosome [GO:0005840]	GO:0003723; GO:0019843; GO:0005840; GO:0003735; GO:0006412	-0.471905	210	0.09	0	0	o	23.36
sll1799	9.46143	11.1556	10.2614	10.22	10.2203	0.07848	0.293521	0.203154	0.0642056	0.0335697	0.027173	0.0698557	50S ribosomal protein L3	rplC rpl3 sll1799	Ribosomal proteins: synthesis and modification	Translation	NA	Cytoplasmic	9.26	P73320	RL3_SYNY3	reviewed	50S ribosomal protein L3	NA	NA	FUNCTION: One of the primary rRNA binding proteins, it binds directly near the 3'-end of the 23S rRNA, where it nucleates assembly of the 50S subunit. {ECO:0000255|HAMAP-Rule:MF_01325}.	ribosome [GO:0005840]; rRNA binding [GO:0019843]; structural constituent of ribosome [GO:0003735]; translation [GO:0006412]	translation [GO:0006412]	rRNA binding [GO:0019843]; structural constituent of ribosome [GO:0003735]	ribosome [GO:0005840]	GO:0019843; GO:0005840; GO:0003735; GO:0006412	-0.376056	213	0	0	0	o	22.75
sll1789	9.66156	10.5007	9.55048	9.94091	8.99271	0.226108	0.406954	0.484571	0.0618749	0.0353308	0.013843	0.0523391	RNA polymerase beta prime subunit	rpoC2 sll1789	RNA synthesis, modification, and DNA transcription	Transcription	CATALYTIC ACTIVITY: Nucleoside triphosphate + RNA(n) = diphosphate + RNA(n+1). {ECO:0000255|HAMAP-Rule:MF_01324}.	Cytoplasmic	9.97	P73334	RPOC2_SYNY3	reviewed	DNA-directed RNA polymerase subunit beta' (RNAP subunit beta') (EC 2.7.7.6) (RNA polymerase subunit beta') (Transcriptase subunit beta')	2.7.7.6	NA	FUNCTION: DNA-dependent RNA polymerase catalyzes the transcription of DNA into RNA using the four ribonucleoside triphosphates as substrates. {ECO:0000255|HAMAP-Rule:MF_01324}.	DNA binding [GO:0003677]; DNA-directed RNA polymerase activity [GO:0003899]; transcription, DNA-templated [GO:0006351]	transcription, DNA-templated [GO:0006351]	DNA binding [GO:0003677]; DNA-directed RNA polymerase activity [GO:0003899]	NA	GO:0003677; GO:0003899; GO:0006351	-0.369324	1317	0.01	0	0	o	144.8
sll1787	9.15425	9.84726	8.83193	8.96556	8.19091	0.158761	0.245018	0.265519	0.0176669	0.0386337	0.00789259	0.0409542	RNA polymerase beta subunit	rpoB sll1787	RNA synthesis, modification, and DNA transcription	Transcription	CATALYTIC ACTIVITY: Nucleoside triphosphate + RNA(n) = diphosphate + RNA(n+1). {ECO:0000255|HAMAP-Rule:MF_01321}.	Cytoplasmic	9.97	P77965	RPOB_SYNY3	reviewed	DNA-directed RNA polymerase subunit beta (RNAP subunit beta) (EC 2.7.7.6) (RNA polymerase subunit beta) (Transcriptase subunit beta)	2.7.7.6	NA	FUNCTION: DNA-dependent RNA polymerase catalyzes the transcription of DNA into RNA using the four ribonucleoside triphosphates as substrates. {ECO:0000255|HAMAP-Rule:MF_01321}.	DNA-directed RNA polymerase complex [GO:0000428]; DNA binding [GO:0003677]; DNA-directed RNA polymerase activity [GO:0003899]; ribonucleoside binding [GO:0032549]; transcription, DNA-templated [GO:0006351]	transcription, DNA-templated [GO:0006351]	DNA binding [GO:0003677]; DNA-directed RNA polymerase activity [GO:0003899]; ribonucleoside binding [GO:0032549]	DNA-directed RNA polymerase complex [GO:0000428]	GO:0003677; GO:0003899; GO:0000428; GO:0032549; GO:0006351	-0.465064	1102	0.01	0	0	o	123.38
sll1786	9.95199	10.1602	9.35958	9.38643	9.29373	0.125616	0.0474931	0.190576	0.0819447	0.0446476	0.00985839	0.04587	putative deoxyribonuclease, tatD homolog	dtd3 sll1786	Other	Other categories	CATALYTIC ACTIVITY: A D-aminoacyl-tRNA + H(2)O = a D-amino acid + tRNA. {ECO:0000255|HAMAP-Rule:MF_02048, ECO:0000269|PubMed:19332551}.	Cytoplasmic	9.97	P73335	DTD3_SYNY3	reviewed	D-aminoacyl-tRNA deacylase (EC 3.1.1.96) (D-tyrosyl-tRNA deacylase)	3.1.1.96	COFACTOR: Name=Zn(2+); Xref=ChEBI:CHEBI:29105; Evidence={ECO:0000269|PubMed:19332551}; ; COFACTOR: Name=Co(2+); Xref=ChEBI:CHEBI:48828; Evidence={ECO:0000269|PubMed:19332551}; Name=Mn(2+); Xref=ChEBI:CHEBI:29035; Evidence={ECO:0000269|PubMed:19332551}; Name=Ni(2+); Xref=ChEBI:CHEBI:49786; Evidence={ECO:0000269|PubMed:19332551}; ; Note=The enzyme activity depends on the nature of the second cofact…	FUNCTION: Catalyzes the hydrolysis of D-tyrosyl-tRNA(Tyr). {ECO:0000255|HAMAP-Rule:MF_02048, ECO:0000269|PubMed:19332551}.	deoxyribonuclease activity [GO:0004536]; endodeoxyribonuclease activity, producing 5'-phosphomonoesters [GO:0016888]; metal ion binding [GO:0046872]; DNA catabolic process [GO:0006308]	DNA catabolic process [GO:0006308]	deoxyribonuclease activity [GO:0004536]; endodeoxyribonuclease activity, producing 5'-phosphomonoesters [GO:0016888]; metal ion binding [GO:0046872]	NA	GO:0006308; GO:0004536; GO:0016888; GO:0046872	-0.140996	261	0	0	0	o	29.27
ssl2233	11.395	11.2747	10.6771	10.4617	10.567	0.0685014	0.16116	0.00528345	0.0498934	0.0531467	0.0255862	0.0682703	30S ribosomal protein S20	rpsT rps20 ssl2233	Ribosomal proteins: synthesis and modification	Translation	NA	Cytoplasmic	9.26	P73336	RS20_SYNY3	reviewed	30S ribosomal protein S20	NA	NA	FUNCTION: Binds directly to 16S ribosomal RNA. {ECO:0000255|HAMAP-Rule:MF_00500}.	ribosome [GO:0005840]; rRNA binding [GO:0019843]; structural constituent of ribosome [GO:0003735]; translation [GO:0006412]	translation [GO:0006412]	rRNA binding [GO:0019843]; structural constituent of ribosome [GO:0003735]	ribosome [GO:0005840]	GO:0019843; GO:0005840; GO:0003735; GO:0006412	-0.487629	97	0	0	0	i	10.7
sll1120	4.49306	5.31124	4.92478	4.93957	4.44448	0.0705881	0.304569	0.0810113	0.111172	0.181727	0.0948977	0.138401	chromosome segregation protein SMC1	smc sll1120	Nucleoproteins	Translation	NA	Cytoplasmic	9.26	P73340	SMC_SYNY3	reviewed	Chromosome partition protein Smc	NA	NA	FUNCTION: Required for chromosome condensation and partitioning. {ECO:0000255|HAMAP-Rule:MF_01894}.	chromosome [GO:0005694]; cytoplasm [GO:0005737]; ATP binding [GO:0005524]; DNA binding [GO:0003677]; chromosome condensation [GO:0030261]; DNA replication [GO:0006260]; sister chromatid cohesion [GO:0007062]	chromosome condensation [GO:0030261]; DNA replication [GO:0006260]; sister chromatid cohesion [GO:0007062]	ATP binding [GO:0005524]; DNA binding [GO:0003677]	chromosome [GO:0005694]; cytoplasm [GO:0005737]	GO:0005524; GO:0003677; GO:0006260; GO:0005694; GO:0030261; GO:0005737; GO:0007062	-0.67875	1200	1.61	1.6	0	o	136.19
sll1967	6.32195	6.31087	5.73754	5.89896	6.15073	0.129635	0.228843	0.400542	0.232002	0.0770856	0.493655	0.521441	probable RNA methyltransferase	sll1967	Ribosomal proteins: synthesis and modification	Translation	NA	Cytoplasmic	9.97	P73374	Y1967_SYNY3	reviewed	Uncharacterized RNA methyltransferase sll1967 (EC 2.1.1.-)	2.1.1.-	NA	NA	4 iron, 4 sulfur cluster binding [GO:0051539]; metal ion binding [GO:0046872]; RNA binding [GO:0003723]; RNA methyltransferase activity [GO:0008173]; RNA processing [GO:0006396]	RNA processing [GO:0006396]	4 iron, 4 sulfur cluster binding [GO:0051539]; metal ion binding [GO:0046872]; RNA binding [GO:0003723]; RNA methyltransferase activity [GO:0008173]	NA	GO:0051539; GO:0003723; GO:0008173; GO:0006396; GO:0046872	-0.228078	463	0.03	0	0	o	51.54
sll1747	7.00641	7.85039	7.01062	7.4268	6.9287	0.189035	0.44055	0.367968	0.0408579	0.081744	0.0862875	0.129546	chorismate synthase	aroC sll1747	Aromatic amino acid family	Amino acid biosynthesis	CATALYTIC ACTIVITY: 5-O-(1-carboxyvinyl)-3-phosphoshikimate = chorismate + phosphate. {ECO:0000255|HAMAP-Rule:MF_00300}.	Cytoplasmic	9.97	P23353	AROC_SYNY3	reviewed	Chorismate synthase (CS) (EC 4.2.3.5) (5-enolpyruvylshikimate-3-phosphate phospholyase)	4.2.3.5	COFACTOR: Name=FMNH2; Xref=ChEBI:CHEBI:57618; Evidence={ECO:0000255|HAMAP-Rule:MF_00300}; ; Note=Reduced FMN (FMNH(2)). {ECO:0000255|HAMAP-Rule:MF_00300};	FUNCTION: Catalyzes the anti-1,4-elimination of the C-3 phosphate and the C-6 proR hydrogen from 5-enolpyruvylshikimate-3-phosphate (EPSP) to yield chorismate, which is the branch point compound that serves as the starting substrate for the three terminal pathways of aromatic amino acid biosynthesis. This reaction introduces a second double bond into the aromatic ring system. {ECO:0000255|HAMAP-R…	chorismate synthase activity [GO:0004107]; aromatic amino acid family biosynthetic process [GO:0009073]; chorismate biosynthetic process [GO:0009423]	aromatic amino acid family biosynthetic process [GO:0009073]; chorismate biosynthetic process [GO:0009423]	chorismate synthase activity [GO:0004107]	NA	GO:0009073; GO:0009423; GO:0004107	-0.308287	362	0.05	0.01	0	o	39.29
sll1745	10.1345	12.4816	11.027	11.2541	11.4894	0.0615014	0.0522995	0.343395	0.0278728	0.115578	0.00210054	0.030328	50S ribosomal protein L10	rplJ rpl10 sll1745	Ribosomal proteins: synthesis and modification	Translation	NA	Cytoplasmic	9.97	P23350	RL10_SYNY3	reviewed	50S ribosomal protein L10	NA	NA	FUNCTION: Forms part of the ribosomal stalk, playing a central role in the interaction of the ribosome with GTP-bound translation factors. {ECO:0000250}.	ribosome [GO:0005840]; large ribosomal subunit rRNA binding [GO:0070180]; structural constituent of ribosome [GO:0003735]; ribosome biogenesis [GO:0042254]; translation [GO:0006412]	ribosome biogenesis [GO:0042254]; translation [GO:0006412]	large ribosomal subunit rRNA binding [GO:0070180]; structural constituent of ribosome [GO:0003735]	ribosome [GO:0005840]	GO:0070180; GO:0005840; GO:0042254; GO:0003735; GO:0006412	-0.19422	173	0.04	0	0	i	18.68
sll1744	9.71087	11.4643	10.1859	10.5414	10.4295	0.0458222	0.220811	0.407442	0.104615	0.0291268	0.0111284	0.0478266	50S ribosomal protein L1	rplA rpl1 sll1744	Ribosomal proteins: synthesis and modification	Translation	NA	Cytoplasmic	9.97	P36236	RL1_SYNY3	reviewed	50S ribosomal protein L1	NA	NA	FUNCTION: Binds directly to 23S rRNA. The L1 stalk is quite mobile in the ribosome, and is involved in E site tRNA release. {ECO:0000255|HAMAP-Rule:MF_01318}.; FUNCTION: Protein L1 is also a translational repressor protein, it controls the translation of the L11 operon by binding to its mRNA. {ECO:0000255|HAMAP-Rule:MF_01318}.	large ribosomal subunit [GO:0015934]; rRNA binding [GO:0019843]; structural constituent of ribosome [GO:0003735]; tRNA binding [GO:0000049]; regulation of translation [GO:0006417]; translation [GO:0006412]	regulation of translation [GO:0006417]; translation [GO:0006412]	rRNA binding [GO:0019843]; structural constituent of ribosome [GO:0003735]; tRNA binding [GO:0000049]	large ribosomal subunit [GO:0015934]	GO:0015934; GO:0019843; GO:0006417; GO:0003735; GO:0000049; GO:0006412	-0.281933	238	0.18	0	0	o	25.86
sll1743	9.18716	11.136	9.9579	10.2415	10.0949	0.210417	0.241394	0.40335	0.0512514	0.00981243	0.079381	0.122779	50S ribosomal protein L11	rplK rpl11 sll1743	Ribosomal proteins: synthesis and modification	Translation	NA	Cytoplasmic	9.26	P36237	RL11_SYNY3	reviewed	50S ribosomal protein L11	NA	NA	FUNCTION: Forms part of the ribosomal stalk which helps the ribosome interact with GTP-bound translation factors. {ECO:0000255|HAMAP-Rule:MF_00736}.	cytosolic large ribosomal subunit [GO:0022625]; large ribosomal subunit rRNA binding [GO:0070180]; rRNA binding [GO:0019843]; structural constituent of ribosome [GO:0003735]; ribosomal large subunit assembly [GO:0000027]; translation [GO:0006412]	ribosomal large subunit assembly [GO:0000027]; translation [GO:0006412]	large ribosomal subunit rRNA binding [GO:0070180]; rRNA binding [GO:0019843]; structural constituent of ribosome [GO:0003735]	cytosolic large ribosomal subunit [GO:0022625]	GO:0022625; GO:0070180; GO:0019843; GO:0000027; GO:0003735; GO:0006412	-0.0588652	141	0.01	0.01	0	o	14.98
sll1742	8.56688	9.82216	8.551	8.8677	8.83919	0.303726	0.290348	0.359986	0.0189977	0.052823	0.235455	0.276745	transcription antitermination protein NusG	nusG sll1742	NA	Regulatory functions	NA	Cytoplasmic	9.97	P36265	NUSG_SYNY3	reviewed	Transcription termination/antitermination protein NusG	NA	NA	FUNCTION: Participates in transcription elongation, termination and antitermination. {ECO:0000255|HAMAP-Rule:MF_00948}.	cytosol [GO:0005829]; DNA-templated transcription, elongation [GO:0006354]; DNA-templated transcription, termination [GO:0006353]; regulation of DNA-templated transcription, elongation [GO:0032784]; regulation of transcription, DNA-templated [GO:0006355]; transcription antitermination [GO:0031564]	DNA-templated transcription, elongation [GO:0006354]; DNA-templated transcription, termination [GO:0006353]; regulation of DNA-templated transcription, elongation [GO:0032784]; regulation of transcription, DNA-templated [GO:0006355]; transcription antitermination [GO:0031564]	NA	cytosol [GO:0005829]	GO:0006354; GO:0006353; GO:0005829; GO:0032784; GO:0006355; GO:0031564	-0.462439	205	0	0	0	o	23.42
sll1739	6.84241	6.71803	6.28516	6.73679	6.73055	0.0422689	0.0919151	0.246079	0.246707	0.00187541	0.298672	0.336641	unknown protein	sll1739	NA	Unknown	NA	Cytoplasmic	8.96	P73385	P73385_SYNY3	unreviewed	Sll1739 protein	NA	NA	NA	NA	NA	NA	NA	NA	-0.430919	359	0.01	0	0	o	41.24
sll1713	7.69425	8.42617	8.36443	8.77837	8.89534	0.08754	0.172389	0.252231	0.0880558	0.0736465	0.0159892	0.0552035	histidinol-phosphate aminotransferase	sll1713	Aromatic amino acid family	Amino acid biosynthesis	NA	CytoplasmicMembrane	8.46	NA	NA	NA	NA	NA	NA	NA	NA	NA	NA	NA	NA	-0.0334239	368	0.12	0.11	0	o	40.73
sll1712	11.1661	11.547	11.5589	12.1163	12.0464	0.127701	0.0865399	0.47388	0.167688	0.0592743	0.0457973	0.0895968	DNA binding protein HU	hup sll1712	Nucleoproteins	Translation	NA	Cytoplasmic	9.26	P73418	DBH_SYNY3	reviewed	DNA-binding protein HU	NA	NA	FUNCTION: Histone-like DNA-binding protein which is capable of wrapping DNA to stabilize it, and thus to prevent its denaturation under extreme environmental conditions.	cytosol [GO:0005829]; DNA binding [GO:0003677]; chromosome condensation [GO:0030261]; regulation of nucleic acid-templated transcription [GO:1903506]	chromosome condensation [GO:0030261]; regulation of nucleic acid-templated transcription [GO:1903506]	DNA binding [GO:0003677]	cytosol [GO:0005829]	GO:0003677; GO:0030261; GO:0005829; GO:1903506	-0.452	100	0	0	0	o	10.89
sll1466	6.22483	6.9067	6.03303	5.93244	5.86051	0.218785	0.00941163	0.0125677	0.0410919	0.0978139	0.000469909	0.0188995	probable glycosyltransferase	sll1466	Other	Other categories	NA	Cytoplasmic	8.96	P73434	P73434_SYNY3	unreviewed	Sll1466 protein	NA	NA	NA	NA	NA	NA	NA	NA	-0.238983	413	1.25	0	0	o	47.15
sll1463	8.53276	8.06261	7.64507	7.95955	8.31317	0.313988	0.472771	0.481201	0.0615257	0.095313	0.219161	0.260515	cell division protein FtsH	ftsH4 sll1463	Cell division	Cellular processes	NA	CytoplasmicMembrane	10	P73437	FTSH4_SYNY3	reviewed	ATP-dependent zinc metalloprotease FtsH 4 (EC 3.4.24.-)	3.4.24.-	COFACTOR: Name=Zn(2+); Xref=ChEBI:CHEBI:29105; Evidence={ECO:0000255|HAMAP-Rule:MF_01458}; ; Note=Binds 1 zinc ion per subunit. {ECO:0000255|HAMAP-Rule:MF_01458};	FUNCTION: Acts as a processive, ATP-dependent zinc metallopeptidase for both cytoplasmic and membrane proteins. Plays a role in the quality control of integral membrane proteins. {ECO:0000255|HAMAP-Rule:MF_01458}.	integral component of membrane [GO:0016021]; plasma membrane [GO:0005886]; thylakoid membrane [GO:0042651]; ATP binding [GO:0005524]; ATP-dependent peptidase activity [GO:0004176]; metalloendopeptidase activity [GO:0004222]; metallopeptidase activity [GO:0008237]; zinc ion binding [GO:0008270]; protein catabolic process [GO:0030163]; proteolysis [GO:0006508]	protein catabolic process [GO:0030163]; proteolysis [GO:0006508]	ATP binding [GO:0005524]; ATP-dependent peptidase activity [GO:0004176]; metalloendopeptidase activity [GO:0004222]; metallopeptidase activity [GO:0008237]; zinc ion binding [GO:0008270]	integral component of membrane [GO:0016021]; plasma membrane [GO:0005886]; thylakoid membrane [GO:0042651]	GO:0005524; GO:0004176; GO:0016021; GO:0004222; GO:0008237; GO:0005886; GO:0030163; GO:0006508; GO:0042651; GO:0008270	-0.0882166	628	61.38	22.81	3	i13-35o119-141i231-253o	68.21
sll1456	5.9187	6.5702	6.205	5.64098	5.15092	0.403665	0.262608	0.461061	0.0877504	0.0407944	0.0528426	0.0970607	unknown protein	sll1456	NA	Unknown	NA	Cytoplasmic	8.96	P73445	P73445_SYNY3	unreviewed	Sll1456 protein	NA	NA	NA	NA	NA	NA	NA	NA	-0.0788079	302	0.32	0	0	o	33.52
sll1453	5.62089	9.57681	9.1483	9.08001	7.31149	0.166942	0.128794	0.0624059	0.167351	0.0789413	0.00210087	0.030328	nitrate/nitrite transport system ATP-binding protein	sll1453	NA	Transport and binding proteins	NA	CytoplasmicMembrane	10	NA	NA	NA	NA	NA	NA	NA	NA	NA	NA	NA	NA	-0.16747	332	20.66	0.01	1	i293-315o	36.57
sll1452	6.42979	10.1387	9.57521	9.48735	7.82694	0.0208597	0.231127	0.166058	0.0493075	0.0415122	0.000397004	0.0188995	nitrate/nitrite transport system ATP-binding protein	nrtC sll1452	NA	Transport and binding proteins	NA	CytoplasmicMembrane	7.88	P73450	NRTC_SYNY3	reviewed	Nitrate transport ATP-binding protein NrtC	NA	NA	FUNCTION: Probably part of a high-affinity binding-protein-dependent transport system for nitrate. Probably responsible for energy coupling to the transport system.	plasma membrane [GO:0005886]; ATP binding [GO:0005524]; ATPase activity [GO:0016887]; nitrate transmembrane transporter activity [GO:0015112]; nitrate assimilation [GO:0042128]	nitrate assimilation [GO:0042128]	ATPase activity [GO:0016887]; ATP binding [GO:0005524]; nitrate transmembrane transporter activity [GO:0015112]	plasma membrane [GO:0005886]	GO:0005524; GO:0016887; GO:0042128; GO:0015112; GO:0005886	-0.168657	670	0.04	0	0	o	75.11
sll1451	6.01555	10.3497	9.51366	9.16124	7.40395	0.250539	0.0779942	0.0990531	0.0114739	0.0869211	0.00432295	0.0353136	nitrate/nitrite transport system permease protein	nrtB sll1451	NA	Transport and binding proteins	NA	CytoplasmicMembrane	10	P73451	NRTB_SYNY3	reviewed	Nitrate transport permease protein NrtB	NA	NA	FUNCTION: Probably part of a high-affinity binding-protein-dependent transport system for nitrate; probably responsible for the translocation of the substrate across the membrane. {ECO:0000250}.	integral component of membrane [GO:0016021]; plasma membrane [GO:0005886]; nitrate transmembrane transporter activity [GO:0015112]; transporter activity [GO:0005215]; nitrate assimilation [GO:0042128]	nitrate assimilation [GO:0042128]	nitrate transmembrane transporter activity [GO:0015112]; transporter activity [GO:0005215]	integral component of membrane [GO:0016021]; plasma membrane [GO:0005886]	GO:0016021; GO:0042128; GO:0015112; GO:0005886; GO:0005215	0.806545	275	147.27	21	7	i20-42o86-108i121-140o145-167i188-210o214-233i240-262o	29.72
sll1450	6.69664	10.4203	9.60025	9.15004	7.41823	0.302287	0.0571576	0.195481	0.00235707	0.0169169	0.000340088	0.0188995	nitrate/nitrite transport system substrate-binding protein	nrtA sll1450	NA	Transport and binding proteins	NA	CytoplasmicMembrane	9.82	P73452	NRTA_SYNY3	reviewed	Nitrate transport protein NrtA	NA	NA	FUNCTION: Essential component of the nitrate-transporting system. May be the substrate-binding protein (By similarity). {ECO:0000250}.	plasma membrane [GO:0005886]; nitrate assimilation [GO:0042128]; transport [GO:0006810]	nitrate assimilation [GO:0042128]; transport [GO:0006810]	NA	plasma membrane [GO:0005886]	GO:0042128; GO:0005886; GO:0006810	-0.306278	446	14.33	14.02	0	o	48.97
sll1633	8.82394	9.78103	9.00814	9.39233	8.49395	0.225241	0.328826	0.197717	0.0214452	0.0453825	0.00841512	0.0419752	cell division protein FtsZ	ftsZ sll1633	Cell division	Cellular processes	NA	Cytoplasmic	9.12	P73456	FTSZ_SYNY3	reviewed	Cell division protein FtsZ	NA	NA	FUNCTION: Essential cell division protein that forms a contractile ring structure (Z ring) at the future cell division site. The regulation of the ring assembly controls the timing and the location of cell division. One of the functions of the FtsZ ring is to recruit other cell division proteins to the septum to produce a new cell wall between the dividing cells. Binds GTP and shows GTPase activi…	cell division site [GO:0032153]; cytoplasm [GO:0005737]; GTP binding [GO:0005525]; GTPase activity [GO:0003924]; identical protein binding [GO:0042802]; barrier septum assembly [GO:0000917]; FtsZ-dependent cytokinesis [GO:0043093]; protein polymerization [GO:0051258]	barrier septum assembly [GO:0000917]; FtsZ-dependent cytokinesis [GO:0043093]; protein polymerization [GO:0051258]	GTPase activity [GO:0003924]; GTP binding [GO:0005525]; identical protein binding [GO:0042802]	cell division site [GO:0032153]; cytoplasm [GO:0005737]	GO:0043093; GO:0005525; GO:0003924; GO:0000917; GO:0032153; GO:0005737; GO:0042802; GO:0051258	0.0134884	430	0.25	0	0	o	44.78
sll1143	6.45394	6.8289	6.2672	6.54944	6.42302	0.0258125	0.169096	0.0701938	0.217401	0.0347428	0.222397	0.263876	ATP-dependent helicase PcrA	sll1143	NA	DNA replication, restriction, modification, recombination, and repair	NA	Cytoplasmic	9.97	NA	NA	NA	NA	NA	NA	NA	NA	NA	NA	NA	NA	-0.494817	791	0.06	0.06	0	o	90.18
sll1138	7.23751	6.41952	6.36316	6.57577	7.11698	0.0791955	0.243097	0.494923	0.164473	0.219609	0.123527	0.168392	purL phosphoribosylformylglycinamidine synthase	purL sll1138	Polysaccharides and glycoproteins	Central intermediary metabolism	NA	Cytoplasmic	9.97	P73470	P73470_SYNY3	unreviewed	Sll1138 protein	NA	NA	NA	NA	NA	NA	NA	NA	-0.0572581	248	0.01	0	0	o	27.91
sll1130	9.77235	10.7852	9.65901	9.35099	8.94699	0.101968	0.0503223	0.351927	0.0122719	0.118445	0.0041355	0.0352771	unknown protein	sll1130	NA	Unknown	NA	Unknown	2	P73488	P73488_SYNY3	unreviewed	Sll1130 protein	NA	NA	NA	plasma membrane-derived thylakoid photosystem II [GO:0030096]; DNA binding [GO:0003677]	NA	DNA binding [GO:0003677]	plasma membrane-derived thylakoid photosystem II [GO:0030096]	GO:0003677; GO:0030096	0.0252174	115	0.01	0	0	o	12.93
ssl2245	10.0578	10.9564	9.80864	9.56256	9.17395	0.0687121	0.0897168	0.51054	0.103617	0.0627063	0.00590464	0.0368054	unknown protein	ssl2245	NA	Unknown	NA	Unknown	2	P73489	P73489_SYNY3	unreviewed	Ssl2245 protein	NA	NA	NA	NA	NA	NA	NA	NA	-0.0602273	88	0.02	0.02	0	o	9.21
sll1127	5.51069	6.11224	5.0573	5.66989	5.14289	0.467212	0.324853	0.013824	0.646146	0.278129	0.257021	0.296522	1,4-dihydroxy-2-naphthoate synthase	sll1127	Menaquinone and ubiquinone	Biosynthesis of cofactors, prosthetic groups, and carriers	NA	Cytoplasmic	9.97	NA	NA	NA	NA	NA	NA	NA	NA	NA	NA	NA	NA	-0.223636	275	14.35	0.04	0	o	30.31
sll1362	6.11855	7.54535	6.61856	6.57787	5.53007	0.136277	0.364461	0.0353911	0.138861	0.197054	0.0669747	0.110739	isoleucyl-tRNA synthetase	ileS sll1362	Aminoacyl tRNA synthetases and tRNA modification	Translation	CATALYTIC ACTIVITY: ATP + L-isoleucine + tRNA(Ile) = AMP + diphosphate + L-isoleucyl-tRNA(Ile). {ECO:0000255|HAMAP-Rule:MF_02002}.	Cytoplasmic	9.97	P73505	SYI_SYNY3	reviewed	Isoleucine--tRNA ligase (EC 6.1.1.5) (Isoleucyl-tRNA synthetase) (IleRS)	6.1.1.5	COFACTOR: Name=Zn(2+); Xref=ChEBI:CHEBI:29105; Evidence={ECO:0000255|HAMAP-Rule:MF_02002}; ; Note=Binds 1 zinc ion per subunit. {ECO:0000255|HAMAP-Rule:MF_02002};	FUNCTION: Catalyzes the attachment of isoleucine to tRNA(Ile). As IleRS can inadvertently accommodate and process structurally similar amino acids such as valine, to avoid such errors it has two additional distinct tRNA(Ile)-dependent editing activities. One activity is designated as 'pretransfer' editing and involves the hydrolysis of activated Val-AMP. The other activity is designated 'posttran…	cytoplasm [GO:0005737]; aminoacyl-tRNA editing activity [GO:0002161]; ATP binding [GO:0005524]; isoleucine-tRNA ligase activity [GO:0004822]; zinc ion binding [GO:0008270]; isoleucyl-tRNA aminoacylation [GO:0006428]	isoleucyl-tRNA aminoacylation [GO:0006428]	aminoacyl-tRNA editing activity [GO:0002161]; ATP binding [GO:0005524]; isoleucine-tRNA ligase activity [GO:0004822]; zinc ion binding [GO:0008270]	cytoplasm [GO:0005737]	GO:0005524; GO:0002161; GO:0005737; GO:0004822; GO:0006428; GO:0008270	-0.407591	988	0.03	0	0	o	112.37
sll1356	6.04002	5.5867	6.21488	7.22943	7.71618	0.296188	0.249914	0.539048	0.152568	0.212746	0.0401813	0.0837855	glycogen phosphorylase	glgP sll1356	Polysaccharides and glycoproteins	Central intermediary metabolism	CATALYTIC ACTIVITY: ((1->4)-alpha-D-glucosyl)(n) + phosphate = ((1->4)-alpha-D-glucosyl)(n-1) + alpha-D-glucose 1-phosphate.	Cytoplasmic	9.97	P73511	PHSG_SYNY3	reviewed	Glycogen phosphorylase (EC 2.4.1.1)	2.4.1.1	COFACTOR: Name=pyridoxal 5'-phosphate; Xref=ChEBI:CHEBI:597326; Evidence={ECO:0000250};	FUNCTION: Phosphorylase is an important allosteric enzyme in carbohydrate metabolism. Enzymes from different sources differ in their regulatory mechanisms and in their natural substrates. However, all known phosphorylases share catalytic and structural properties (By similarity). {ECO:0000250}.	cytoplasm [GO:0005737]; glycogen phosphorylase activity [GO:0008184]; pyridoxal phosphate binding [GO:0030170]; glycogen catabolic process [GO:0005980]	glycogen catabolic process [GO:0005980]	glycogen phosphorylase activity [GO:0008184]; pyridoxal phosphate binding [GO:0030170]	cytoplasm [GO:0005737]	GO:0005737; GO:0005980; GO:0008184; GO:0030170	-0.268433	849	0.01	0	0	o	96.66
sll1275	7.01503	7.64658	7.02211	6.87591	6.52217	0.131556	0.181834	0.182808	0.168857	0.0387251	0.0565278	0.100156	pyruvate kinase 2	pyk2 sll1275	Glycolysis	Energy metabolism	CATALYTIC ACTIVITY: ATP + pyruvate = ADP + phosphoenolpyruvate.	Cytoplasmic	9.97	P73534	KPYK2_SYNY3	reviewed	Pyruvate kinase 2 (PK 2) (EC 2.7.1.40)	2.7.1.40	COFACTOR: Name=Mg(2+); Xref=ChEBI:CHEBI:18420; ; COFACTOR: Name=K(+); Xref=ChEBI:CHEBI:29103;	NA	ATP binding [GO:0005524]; kinase activity [GO:0016301]; magnesium ion binding [GO:0000287]; potassium ion binding [GO:0030955]; pyruvate kinase activity [GO:0004743]	NA	ATP binding [GO:0005524]; kinase activity [GO:0016301]; magnesium ion binding [GO:0000287]; potassium ion binding [GO:0030955]; pyruvate kinase activity [GO:0004743]	NA	GO:0005524; GO:0016301; GO:0000287; GO:0030955; GO:0004743	0.0698816	591	0.18	0	0	o	63
sll1273	6.17454	7.07403	6.67546	7.11172	6.72146	0.46678	0.0581868	0.274655	0.370878	0.143198	0.27955	0.319567	unknown protein	sll1273	NA	Unknown	NA	Cytoplasmic	8.96	P73541	P73541_SYNY3	unreviewed	Sll1273 protein	NA	NA	NA	NA	NA	NA	NA	NA	-0.347046	474	0.02	0	0	o	53.98
sll1270	7.86111	8.31125	8.54088	8.92809	8.1549	0.244825	0.069383	0.00372704	0.186544	0.12381	0.111744	0.155864	periplasmic substrate-binding and integral membrane protein of the ABC-type Bgt permease for basic amino acids and glutamine BgtB	sll1270	NA	Transport and binding proteins	NA	CytoplasmicMembrane	10	NA	NA	NA	NA	NA	NA	NA	NA	NA	NA	NA	NA	0.368491	530	109	22.25	5	i13-35o318-340i352-374o389-408i486-508o	57.69
sll1268	9.51663	7.34944	7.47626	7.55312	8.48086	0.0151563	0.077176	0.0451669	0.0394659	0.022259	0.000270112	0.0188995	unknown protein	sll1268	NA	Unknown	NA	Extracellular	9.64	P73549	P73549_SYNY3	unreviewed	Sll1268 protein	NA	NA	NA	integral component of membrane [GO:0016021]	NA	NA	integral component of membrane [GO:0016021]	GO:0016021	-0.223404	517	22.7	22.66	1	i31-53o	53.83
sll1265	5.6507	5.71667	6.06705	6.27604	6.36825	0.0369892	0.125572	0.157183	0.202071	0.247717	0.137498	0.183439	unknown protein	sll1265	NA	Unknown	NA	Unknown	4.69	P73551	P73551_SYNY3	unreviewed	Sll1265 protein	NA	NA	NA	NA	NA	NA	NA	NA	-0.103387	1978	18.14	18.03	0	o	213.82
sll0873	5.29505	5.85796	4.92352	5.47496	4.98478	0.201638	0.256016	0.593626	0.233514	0.0886493	0.201192	0.244646	carboxynorspermidine decarboxylase	sll0873	Other	Other categories	NA	Cytoplasmic	8.96	NA	NA	NA	NA	NA	NA	NA	NA	NA	NA	NA	NA	-0.0914729	387	0.04	0.02	0	o	43.24
sll0872	7.57957	6.8451	7.61308	7.87633	8.27985	0.240615	0.0727725	0.09171	0.0369134	0.0314145	0.00510428	0.0361723	unknown protein	sll0872	NA	Unknown	NA	Unknown	2.5	P73565	P73565_SYNY3	unreviewed	Sll0872 protein	NA	NA	NA	NA	NA	NA	NA	NA	0.12	130	14.82	14.64	0	o	13.93
sll0861	5.08612	6.14788	5.70784	5.67251	5.20567	0.214532	0.715989	0.459501	0.334301	0.206599	0.463261	0.493859	mgdE monoglucosyldiacylglycerol epimerase	mgdE murQ sll0861	Murein sacculus and peptidoglycan	Cell envelope	CATALYTIC ACTIVITY: (R)-lactate + N-acetyl-D-glucosamine 6-phosphate = N-acetylmuramate 6-phosphate + H(2)O. {ECO:0000255|HAMAP-Rule:MF_00068}.	Cytoplasmic	8.96	P73585	MURQ_SYNY3	reviewed	N-acetylmuramic acid 6-phosphate etherase (MurNAc-6-P etherase) (EC 4.2.1.126) (N-acetylmuramic acid 6-phosphate hydrolase) (N-acetylmuramic acid 6-phosphate lyase)	4.2.1.126	NA	FUNCTION: Specifically catalyzes the cleavage of the D-lactyl ether substituent of MurNAc 6-phosphate, producing GlcNAc 6-phosphate and D-lactate. {ECO:0000255|HAMAP-Rule:MF_00068}.	carbohydrate binding [GO:0030246]; carbon-oxygen lyase activity [GO:0016835]; carbohydrate metabolic process [GO:0005975]; N-acetylmuramic acid catabolic process [GO:0097173]	carbohydrate metabolic process [GO:0005975]; N-acetylmuramic acid catabolic process [GO:0097173]	carbohydrate binding [GO:0030246]; carbon-oxygen lyase activity [GO:0016835]	NA	GO:0097173; GO:0030246; GO:0005975; GO:0016835	0.0586885	305	0.08	0	0	o	32.19
sll0860	6.24152	7.26569	6.78763	6.42977	6.05195	0.032444	0.230335	0.220957	0.0794972	0.186598	0.103062	0.147457	hypothetical protein	sll0860	NA	Hypothetical	NA	Cytoplasmic	8.96	P73586	P73586_SYNY3	unreviewed	Sll0860 protein	NA	NA	NA	NA	NA	NA	NA	NA	-0.449133	173	0.03	0.03	0	o	19.31
sll1317	8.02061	9.14949	9.06597	8.50076	7.78442	0.0365668	0.142864	0.0566789	0.0218027	0.0366062	0.00298248	0.0328188	apocytochrome f, component of cytochrome b6/f complex	petA sll1317	Cytochrome b6/f complex	Photosynthesis and respiration	NA	Unknown	2	P26287	CYF_SYNY3	reviewed	Cytochrome f	NA	COFACTOR: Name=heme; Xref=ChEBI:CHEBI:30413; Evidence={ECO:0000250}; ; Note=Binds 1 heme group covalently. {ECO:0000250};	FUNCTION: Component of the cytochrome b6-f complex, which mediates electron transfer between photosystem II (PSII) and photosystem I (PSI), cyclic electron flow around PSI, and state transitions. {ECO:0000250}.	cytochrome b6f complex [GO:0009512]; integral component of thylakoid membrane [GO:0031361]; electron carrier activity [GO:0009055]; heme binding [GO:0020037]; iron ion binding [GO:0005506]; oxidation-reduction process [GO:0055114]; photosynthesis [GO:0015979]	oxidation-reduction process [GO:0055114]; photosynthesis [GO:0015979]	electron carrier activity [GO:0009055]; heme binding [GO:0020037]; iron ion binding [GO:0005506]	cytochrome b6f complex [GO:0009512]; integral component of thylakoid membrane [GO:0031361]	GO:0009512; GO:0009055; GO:0020037; GO:0031361; GO:0005506; GO:0055114; GO:0015979	0.0560976	328	37.37	20.26	2	i20-42o296-313i	35.24
sll1316	8.04049	9.01469	9.01408	8.68742	8.01953	0.204315	0.0032035	0.229868	0.159818	0.140371	0.04983	0.0946181	cytochrome b6-f complex iron-sulfur subunit (Rieske iron sulfur protein)	petC2 sll1316	Cytochrome b6/f complex	Photosynthesis and respiration	CATALYTIC ACTIVITY: Plastoquinol + 2 oxidized plastocyanin + 2 H(+)(Side 1) = plastoquinone + 2 reduced plastocyanin + 4 H(+)(Side 2). {ECO:0000255|HAMAP-Rule:MF_01335}.	CytoplasmicMembrane	9.82	P26290	UCRIB_SYNY3	reviewed	Cytochrome b6-f complex iron-sulfur subunit 2 (EC 1.10.9.1) (Plastohydroquinone:plastocyanin oxidoreductase iron-sulfur protein 2) (ISP 2) (RISP 2) (Rieske iron-sulfur protein 2)	1.10.9.1	COFACTOR: Name=[2Fe-2S] cluster; Xref=ChEBI:CHEBI:49601; Evidence={ECO:0000255|HAMAP-Rule:MF_01335}; ; Note=Binds 1 [2Fe-2S] cluster per subunit. {ECO:0000255|HAMAP-Rule:MF_01335};	FUNCTION: Component of the cytochrome b6-f complex, which mediates electron transfer between photosystem II (PSII) and photosystem I (PSI), cyclic electron flow around PSI, and state transitions. {ECO:0000255|HAMAP-Rule:MF_01335}.	integral component of membrane [GO:0016021]; thylakoid membrane [GO:0042651]; 2 iron, 2 sulfur cluster binding [GO:0051537]; electron transporter, transferring electrons within cytochrome b6/f complex of photosystem II activity [GO:0045158]; metal ion binding [GO:0046872]; plastoquinol--plastocyanin reductase activity [GO:0009496]; photosynthesis [GO:0015979]	photosynthesis [GO:0015979]	2 iron, 2 sulfur cluster binding [GO:0051537]; electron transporter, transferring electrons within cytochrome b6/f complex of photosystem II activity [GO:0045158]; metal ion binding [GO:0046872]; plastoquinol--plastocyanin reductase activity [GO:0009496]	integral component of membrane [GO:0016021]; thylakoid membrane [GO:0042651]	GO:0051537; GO:0045158; GO:0016021; GO:0046872; GO:0015979; GO:0009496; GO:0042651	-0.0861111	180	20.73	19.5	1	i21-43o	19
sll1314	5.26973	5.5141	6.2567	6.6978	6.36428	0.0213495	0.285367	0.245855	0.0309242	0.157321	0.00132073	0.0252969	putative C4-dicarboxylase binding protein, periplasmic protein, substrate binding protein	sll1314	NA	Transport and binding proteins	NA	Periplasmic	10	NA	NA	NA	NA	NA	NA	NA	NA	NA	NA	NA	NA	-0.157182	369	7.12	7.12	0	o	41.17
sll1307	8.2519	8.10542	8.2462	9.17708	9.07597	0.223605	0.138423	0.433976	0.193064	0.0900025	0.0544001	0.0986189	periplasmic protein, function unknown	sll1307	NA	Hypothetical	NA	Unknown	2.5	P73596	P73596_SYNY3	unreviewed	Sll1307 protein	NA	NA	NA	outer membrane-bounded periplasmic space [GO:0030288]	NA	NA	outer membrane-bounded periplasmic space [GO:0030288]	GO:0030288	0.428	175	1.27	1.17	0	o	17.85
sll1306	7.75301	7.92846	8.06512	9.08011	8.67992	0.159141	0.292678	0.458559	0.210029	0.0326478	0.0775938	0.121348	periplasmic protein, function unknown	sll1306	NA	Unknown	NA	Cytoplasmic	9.26	P73597	P73597_SYNY3	unreviewed	Sll1306 protein	NA	NA	NA	outer membrane-bounded periplasmic space [GO:0030288]; hydrolase activity, acting on carbon-nitrogen (but not peptide) bonds [GO:0016810]; carbohydrate metabolic process [GO:0005975]	carbohydrate metabolic process [GO:0005975]	hydrolase activity, acting on carbon-nitrogen (but not peptide) bonds [GO:0016810]	outer membrane-bounded periplasmic space [GO:0030288]	GO:0005975; GO:0016810; GO:0030288	-0.380896	335	5.81	5.78	0	o	38.28
sll1305	6.81128	7.53385	7.56616	8.60594	8.14699	0.257146	0.323209	0.707368	0.151218	0.0173842	0.0900251	0.133379	probable hydrolase	sll1305	Other	Other categories	NA	Extracellular	9.71	P73598	P73598_SYNY3	unreviewed	Sll1305 protein	NA	NA	NA	hydrolase activity [GO:0016787]	NA	hydrolase activity [GO:0016787]	NA	GO:0016787	-0.0722034	295	0.35	0.01	0	o	32.89
sll1304	7.02828	7.45885	7.60845	8.4518	8.17736	0.20945	0.200631	0.642264	0.198198	0.113688	0.0693897	0.113848	unknown protein	sll1304	NA	Unknown	NA	Cytoplasmic	8.96	P73599	Y1304_SYNY3	reviewed	Uncharacterized protein sll1304	NA	NA	NA	NA	NA	NA	NA	NA	-0.289547	287	0	0	0	o	32.85
sll1785	8.01739	7.72282	7.90195	8.65399	8.79679	0.258278	0.0226462	0.357812	0.128506	0.145179	0.0345343	0.0778727	periplasmic protein, function unknown	sll1785	NA	Unknown	NA	Unknown	2.5	P73600	P73600_SYNY3	unreviewed	Sll1785 protein	NA	NA	NA	outer membrane-bounded periplasmic space [GO:0030288]; metal ion binding [GO:0046872]	NA	metal ion binding [GO:0046872]	outer membrane-bounded periplasmic space [GO:0030288]	GO:0046872; GO:0030288	-0.131716	268	21.66	21.65	1	i7-29o	30.02
sll1784	8.10228	7.75537	8.00704	8.64015	8.83012	0.157757	0.0115411	0.426938	0.0902376	0.0885628	0.015334	0.0539565	periplasmic protein, function unknown	sll1784	NA	Unknown	NA	Unknown	4.9	P73601	P73601_SYNY3	unreviewed	Sll1784 protein	NA	NA	NA	outer membrane-bounded periplasmic space [GO:0030288]	NA	NA	outer membrane-bounded periplasmic space [GO:0030288]	GO:0030288	-0.18839	267	22.09	22.08	1	i13-35o	29.76
sll1775	6.03209	7.35222	6.45891	6.65712	6.16628	0.113574	0.377068	0.257833	0.0878699	0.0413986	0.0746359	0.118868	lpxB lipid-A-disaccharide synthase	lpxB sll1775	NA	Fatty acid, phospholipid and sterol metabolism	NA	Unknown	2	P73619	P73619_SYNY3	unreviewed	Sll1775 protein	NA	NA	NA	integral component of membrane [GO:0016021]; glucosylceramidase activity [GO:0004348]; glucosylceramide catabolic process [GO:0006680]	glucosylceramide catabolic process [GO:0006680]	glucosylceramidase activity [GO:0004348]	integral component of membrane [GO:0016021]	GO:0004348; GO:0006680; GO:0016021	-0.368299	817	0.53	0	0	o	92.38
sll1772	4.66018	6.98908	5.57575	5.54797	5.2199	0.276859	0.393073	0.426993	0.140585	0.0487887	0.108069	0.152383	DNA mismatch repair protein MutS	mutS2 mutSB sll1772	NA	DNA replication, restriction, modification, recombination, and repair	NA	Cytoplasmic	9.97	P73625	MUTS2_SYNY3	reviewed	Endonuclease MutS2 (EC 3.1.-.-)	3.1.-.-	NA	FUNCTION: Endonuclease that is involved in the suppression of homologous recombination and may therefore have a key role in the control of bacterial genetic diversity. {ECO:0000255|HAMAP-Rule:MF_00092}.	ATP binding [GO:0005524]; ATPase activity [GO:0016887]; endonuclease activity [GO:0004519]; mismatched DNA binding [GO:0030983]; mismatch repair [GO:0006298]; negative regulation of DNA recombination [GO:0045910]	mismatch repair [GO:0006298]; negative regulation of DNA recombination [GO:0045910]	ATPase activity [GO:0016887]; ATP binding [GO:0005524]; endonuclease activity [GO:0004519]; mismatched DNA binding [GO:0030983]	NA	GO:0005524; GO:0016887; GO:0004519; GO:0006298; GO:0030983; GO:0045910	-0.307056	822	0.18	0	0	o	90.69
sll1771	8.67239	9.30865	8.70519	9.2164	8.86463	0.191058	0.416413	0.1959	0.116488	0.00667966	0.265957	0.305891	protein serin-threonin phosphatase	sll1771	NA	Regulatory functions	NA	Cytoplasmic	8.96	P73626	P73626_SYNY3	unreviewed	Sll1771 protein	NA	NA	NA	protein serine/threonine phosphatase activity [GO:0004722]	NA	protein serine/threonine phosphatase activity [GO:0004722]	NA	GO:0004722	-0.477559	254	0	0	0	o	28.48
sll1770	6.8394	7.62164	6.64402	6.50373	5.9755	0.0939437	0.413679	0.63172	0.0505454	0.315501	0.148489	0.194613	hypothetical protein	sll1770	NA	Hypothetical	NA	CytoplasmicMembrane	7.88	P73627	Y1770_SYNY3	reviewed	Uncharacterized protein sll1770	NA	NA	NA	ATP binding [GO:0005524]; protein kinase activity [GO:0004672]	NA	ATP binding [GO:0005524]; protein kinase activity [GO:0004672]	NA	GO:0005524; GO:0004672	-0.301538	585	47.03	4.72	2	i530-549o553-575i	67.14
sll1769	8.58265	8.08656	7.42797	6.6826	7.52865	0.033484	0.00624409	0.0550187	0.459701	0.22762	0.00956637	0.04507	probable thylakoid lumen protein	sll1769	NA	Hypothetical	NA	Unknown	2	P73628	Y1769_SYNY3	reviewed	Probable thylakoid lumen protein sll1769	NA	NA	NA	thylakoid lumen [GO:0031977]	NA	NA	thylakoid lumen [GO:0031977]	GO:0031977	-0.460952	105	0	0	0	o	11.56
sll1767	9.78943	10.6904	9.47752	9.45432	9.53736	0.0632359	0.350769	0.0396164	0.1078	0.136217	0.094446	0.137933	30S ribosomal protein S6	rpsF rps6 sll1767	Ribosomal proteins: synthesis and modification	Translation	NA	Unknown	2	P73636	RS6_SYNY3	reviewed	30S ribosomal protein S6	NA	NA	FUNCTION: Binds together with S18 to 16S ribosomal RNA. {ECO:0000250}.	cytosolic small ribosomal subunit [GO:0022627]; small ribosomal subunit rRNA binding [GO:0070181]; structural constituent of ribosome [GO:0003735]; translation [GO:0006412]	translation [GO:0006412]	small ribosomal subunit rRNA binding [GO:0070181]; structural constituent of ribosome [GO:0003735]	cytosolic small ribosomal subunit [GO:0022627]	GO:0022627; GO:0070181; GO:0003735; GO:0006412	-0.450442	113	0.01	0	0	o	13.24
sll1766	7.21359	7.2084	6.60672	7.01558	7.30304	0.0872034	0.0162018	0.23181	0.124478	0.067428	0.2678	0.307697	hypothetical protein	sll1766	NA	Hypothetical	NA	Cytoplasmic	9.97	P73639	Y1766_SYNY3	reviewed	Uncharacterized protein sll1766	NA	COFACTOR: Name=[4Fe-4S] cluster; Xref=ChEBI:CHEBI:49883; Evidence={ECO:0000305}; ; Note=Binds 1 [4Fe-4S] cluster. The cluster is coordinated with 3 cysteines and an exchangeable S-adenosyl-L-methionine. {ECO:0000305};	NA	4 iron, 4 sulfur cluster binding [GO:0051539]; catalytic activity [GO:0003824]; metal ion binding [GO:0046872]	NA	4 iron, 4 sulfur cluster binding [GO:0051539]; catalytic activity [GO:0003824]; metal ion binding [GO:0046872]	NA	GO:0051539; GO:0003824; GO:0046872	-0.344975	398	0.01	0	0	o	45.71
sll1762	8.39715	8.75475	8.45378	9.59552	8.75981	0.336773	0.548951	0.419351	0.371009	0.234873	0.348865	0.38399	periplasmic protein, putative polar amino acid transport system substrate-binding protein	sll1762	NA	Transport and binding proteins	NA	Periplasmic	9.76	P73643	P73643_SYNY3	unreviewed	Sll1762 protein	NA	NA	NA	outer membrane-bounded periplasmic space [GO:0030288]	NA	NA	outer membrane-bounded periplasmic space [GO:0030288]	GO:0030288	0.00100334	299	15.04	15	0	o	32.84
sll1760	5.792	6.43028	5.73195	5.71805	5.47147	0.245933	0.340518	0.17641	0.435678	0.0841076	0.280947	0.320686	homoserine kinase	thrB sll1760	Aspartate family	Amino acid biosynthesis	CATALYTIC ACTIVITY: ATP + L-homoserine = ADP + O-phospho-L-homoserine. {ECO:0000255|HAMAP-Rule:MF_00384}.	Unknown	2	P73646	KHSE_SYNY3	reviewed	Homoserine kinase (HK) (HSK) (EC 2.7.1.39)	2.7.1.39	NA	FUNCTION: Catalyzes the ATP-dependent phosphorylation of L-homoserine to L-homoserine phosphate. {ECO:0000255|HAMAP-Rule:MF_00384}.	cytoplasm [GO:0005737]; ATP binding [GO:0005524]; homoserine kinase activity [GO:0004413]; threonine biosynthetic process [GO:0009088]	threonine biosynthetic process [GO:0009088]	ATP binding [GO:0005524]; homoserine kinase activity [GO:0004413]	cytoplasm [GO:0005737]	GO:0005524; GO:0005737; GO:0004413; GO:0009088	0.148366	306	1.53	0.18	0	o	32.43
sll1757	7.27809	8.70204	8.1111	8.27361	7.63386	0.174892	0.339285	0.520125	0.046674	0.139172	0.0648666	0.108529	hypothetical protein	sll1757	NA	Hypothetical	NA	CytoplasmicMembrane	10	P73652	P73652_SYNY3	unreviewed	Sll1757 protein	NA	NA	NA	integral component of membrane [GO:0016021]	NA	NA	integral component of membrane [GO:0016021]	GO:0016021	0.155137	292	81.18	23.67	3	i29-51o66-88i109-131o	31.73
sll2014	5.9639	6.71921	6.42453	6.26454	5.86886	0.567094	0.131049	0.0361265	0.00971233	0.0409299	0.0261497	0.0686352	sugar fermentation stimulation protein	sfsA sll2014	NA	Regulatory functions	NA	Cytoplasmic	9.97	P73664	SFSA_SYNY3	reviewed	Sugar fermentation stimulation protein homolog	NA	NA	NA	NA	NA	NA	NA	NA	-0.225316	237	0.01	0	0	o	26.85
sll2010	5.6227	6.60459	5.90775	5.60535	4.78007	0.112054	0.0350654	0.391549	0.132905	0.179981	0.014518	0.0532486	UDP-N-acetylmuramoylalanine--D-glutamate ligase	murD sll2010	Murein sacculus and peptidoglycan	Cell envelope	CATALYTIC ACTIVITY: ATP + UDP-N-acetyl-alpha-D-muramoyl-L-alanine + D-glutamate = ADP + phosphate + UDP-N-acetyl-alpha-D-muramoyl-L-alanyl-D-glutamate.	Cytoplasmic	9.26	P73668	MURD_SYNY3	reviewed	UDP-N-acetylmuramoylalanine--D-glutamate ligase (EC 6.3.2.9) (D-glutamic acid-adding enzyme) (UDP-N-acetylmuramoyl-L-alanyl-D-glutamate synthetase)	6.3.2.9	NA	FUNCTION: Cell wall formation. Catalyzes the addition of glutamate to the nucleotide precursor UDP-N-acetylmuramoyl-L-alanine (UMA). {ECO:0000250}.	cytoplasm [GO:0005737]; ATP binding [GO:0005524]; UDP-N-acetylmuramoylalanine-D-glutamate ligase activity [GO:0008764]; cell cycle [GO:0007049]; cell division [GO:0051301]; cell wall organization [GO:0071555]; peptidoglycan biosynthetic process [GO:0009252]; regulation of cell shape [GO:0008360]	cell cycle [GO:0007049]; cell division [GO:0051301]; cell wall organization [GO:0071555]; peptidoglycan biosynthetic process [GO:0009252]; regulation of cell shape [GO:0008360]	ATP binding [GO:0005524]; UDP-N-acetylmuramoylalanine-D-glutamate ligase activity [GO:0008764]	cytoplasm [GO:0005737]	GO:0005524; GO:0008764; GO:0007049; GO:0051301; GO:0071555; GO:0005737; GO:0009252; GO:0008360	-0.0818584	452	0	0	0	o	49.06
sll2009	6.40761	5.79863	6.35638	7.19726	7.2342	0.30757	0.353025	0.462265	0.0393598	0.135631	0.130703	0.175622	processing protease	sll2009	Degradation of proteins, peptides, and glycopeptides	Translation	NA	Unknown	2	P73669	P73669_SYNY3	unreviewed	Processing protease	NA	NA	NA	metalloendopeptidase activity [GO:0004222]; zinc ion binding [GO:0008270]; protein processing [GO:0016485]	protein processing [GO:0016485]	metalloendopeptidase activity [GO:0004222]; zinc ion binding [GO:0008270]	NA	GO:0004222; GO:0016485; GO:0008270	-0.0788506	435	0.04	0.02	0	o	48.12
sll2008	7.23549	6.31104	7.48834	8.37595	8.51975	0.161324	0.117709	0.417698	0.0652267	0.0736545	0.00571459	0.0368054	processing protease	sll2008	Degradation of proteins, peptides, and glycopeptides	Translation	NA	Unknown	5.41	P73670	P73670_SYNY3	unreviewed	Processing protease	NA	NA	NA	metalloendopeptidase activity [GO:0004222]; zinc ion binding [GO:0008270]; protein processing [GO:0016485]	protein processing [GO:0016485]	metalloendopeptidase activity [GO:0004222]; zinc ion binding [GO:0008270]	NA	GO:0004222; GO:0016485; GO:0008270	-0.0209302	430	0.05	0	0	o	47.99
sll2005	7.34247	8.34154	7.57457	7.95163	7.08437	0.459708	0.389805	0.172184	0.267295	0.0033255	0.123515	0.168392	DNA gyrase B subunit [Contains: Ssp gyrB intein]	gyrB sll2005	NA	DNA replication, restriction, modification, recombination, and repair	CATALYTIC ACTIVITY: ATP-dependent breakage, passage and rejoining of double-stranded DNA. {ECO:0000250|UniProtKB:P0AES6}.	Cytoplasmic	9.97	P77966	GYRB_SYNY3	reviewed	DNA gyrase subunit B (EC 5.99.1.3) [Cleaved into: Ssp GyrB intein]	5.99.1.3	COFACTOR: Name=Mg(2+); Xref=ChEBI:CHEBI:18420; Evidence={ECO:0000255|PROSITE-ProRule:PRU00995}; ; Note=Binds two Mg(2+) per subunit. {ECO:0000255|PROSITE-ProRule:PRU00995};	FUNCTION: A type II topoisomerase that negatively supercoils closed circular double-stranded (ds) DNA in an ATP-dependent manner to modulate DNA topology and maintain chromosomes in an underwound state. Negative supercoiling favors strand separation, and DNA replication, transcription, recombination and repair, all of which involve strand separation. Also able to catalyze the interconversion of o…	chromosome [GO:0005694]; cytoplasm [GO:0005737]; nucleoid [GO:0009295]; ATP binding [GO:0005524]; DNA binding [GO:0003677]; DNA topoisomerase type II (ATP-hydrolyzing) activity [GO:0003918]; metal ion binding [GO:0046872]; chromosome segregation [GO:0007059]; DNA topological change [GO:0006265]; intein-mediated protein splicing [GO:0016539]	chromosome segregation [GO:0007059]; DNA topological change [GO:0006265]; intein-mediated protein splicing [GO:0016539]	ATP binding [GO:0005524]; DNA binding [GO:0003677]; DNA topoisomerase type II (ATP-hydrolyzing) activity [GO:0003918]; metal ion binding [GO:0046872]	chromosome [GO:0005694]; cytoplasm [GO:0005737]; nucleoid [GO:0009295]	GO:0005524; GO:0003677; GO:0003918; GO:0006265; GO:0005694; GO:0007059; GO:0005737; GO:0016539; GO:0046872; GO:0009295	-0.586456	1078	0.01	0	0	o	122.84
sll2002	5.82884	6.57645	5.94682	5.43983	5.14005	0.253842	0.120545	0.145597	0.147856	0.167951	0.0345736	0.0778727	hypothetical protein	sll2002	NA	Hypothetical	NA	Unknown	2	P73680	P73680_SYNY3	unreviewed	Sll2002 protein	NA	NA	NA	NA	NA	NA	NA	NA	-0.340411	292	0.11	0	0	o	32.88
sll1709	6.59541	7.60593	6.52318	6.46435	6.10751	0.169997	0.14309	0.215772	0.157278	0.0461573	0.0263462	0.0689904	3-ketoacyl-acyl carrier protein reductase	sll1709	Pentose phosphate pathway	Energy metabolism	NA	Cytoplasmic	9.97	NA	NA	NA	NA	NA	NA	NA	NA	NA	NA	NA	NA	-0.0326613	248	0.6	0.58	0	o	27.45
sll1696	6.05763	5.04486	5.82444	5.75932	6.50912	0.176836	0.162668	0.383924	0.118657	0.181246	0.0603419	0.103417	hypothetical protein	sll1696	NA	Hypothetical	NA	Unknown	2	P73702	P73702_SYNY3	unreviewed	Sll1696 protein	NA	NA	NA	NA	NA	NA	NA	NA	-0.187037	270	15.5	15.48	0	o	30.3
sll1694	13.2359	10.9767	12.302	11.9955	13.3502	0.0815777	0.395525	0.607946	0.0458611	0.0649391	0.00490607	0.0353817	pilin polypeptide PilA1	sll1694	Chemotaxis	Cellular processes	NA	CytoplasmicMembrane	9.82	NA	NA	NA	NA	NA	NA	NA	NA	NA	NA	NA	NA	-0.0607143	168	22.75	22.75	1	i20-42o	17.58
sll1693	5.86735	6.60587	6.3071	6.65477	6.22952	0.0750858	0.359584	0.335141	0.297019	0.0970189	0.166041	0.210542	hypothetical protein	sll1693	NA	Hypothetical	NA	Cytoplasmic	8.96	P73705	P73705_SYNY3	unreviewed	Sll1693 protein	NA	NA	NA	S-adenosylmethionine-dependent methyltransferase activity [GO:0008757]; methylation [GO:0032259]	methylation [GO:0032259]	S-adenosylmethionine-dependent methyltransferase activity [GO:0008757]	NA	GO:0008757; GO:0032259	-0.285455	440	0.12	0.01	0	o	50.71
sll1688	11.1633	9.74715	9.29837	9.13133	9.99074	0.202628	0.203315	0.265583	0.0382537	0.137121	0.0233673	0.065615	threonine synthase	sll1688	Aspartate family	Amino acid biosynthesis	NA	Cytoplasmic	8.96	NA	NA	NA	NA	NA	NA	NA	NA	NA	NA	NA	NA	-0.0542725	433	0.04	0	0	o	47.02
sll1628	6.53937	7.03317	6.14284	5.98595	6.04657	0.0502773	0.044541	0.0557201	0.347591	0.00659008	0.00623117	0.0372549	hypothetical protein	sll1628	NA	Hypothetical	NA	Cytoplasmic	8.96	P73719	P73719_SYNY3	unreviewed	Sll1628 protein	NA	NA	NA	NA	NA	NA	NA	NA	-0.38724	384	0.01	0	0	o	43.12
sll1626	11.5949	9.18759	10.997	11.2398	12.7524	0.151282	0.0875977	0.898774	0.334513	0.165032	0.00403681	0.0351547	LexA repressor	lexA sll1626	NA	Regulatory functions	NA	Cytoplasmic	9.97	P73722	LEXA_SYNY3	reviewed	Transcription regulator LexA (LexA-related repressor)	NA	NA	FUNCTION: A probable transcription regulator, probably involved in carbon metabolism (PubMed:15225304). Binds and probably regulates expression of bidirectional hydrogenase (hoxEFUHY), probably activates its transcription (PubMed:16102913, PubMed:16238629). A possible regulator of redox-responsive genes. Binds 2 direct repeats of the DNA with sequence 5'-CTA-N(9)-CTA-3' in the upstream region of …	cytoplasm [GO:0005737]; DNA binding [GO:0003677]; serine-type endopeptidase activity [GO:0004252]; DNA replication [GO:0006260]; negative regulation of transcription, DNA-templated [GO:0045892]; SOS response [GO:0009432]; transcription, DNA-templated [GO:0006351]	DNA replication [GO:0006260]; negative regulation of transcription, DNA-templated [GO:0045892]; SOS response [GO:0009432]; transcription, DNA-templated [GO:0006351]	DNA binding [GO:0003677]; serine-type endopeptidase activity [GO:0004252]	cytoplasm [GO:0005737]	GO:0003677; GO:0006260; GO:0009432; GO:0005737; GO:0045892; GO:0004252; GO:0006351	-0.330049	203	0	0	0	o	22.75
sll1625	6.54549	7.14145	7.05815	7.61723	7.46294	0.137811	0.133826	0.270846	0.0790447	0.0492653	0.0482266	0.0923524	succinate dehydrogenase iron- sulphur protein subunit	sll1625	TCA cycle	Energy metabolism	NA	CytoplasmicMembrane	7.88	NA	NA	NA	NA	NA	NA	NA	NA	NA	NA	NA	NA	-0.285498	331	0.05	0	0	o	36.82
sll1621	9.13413	11.2603	10.383	9.11098	8.6216	0.140616	0.353618	0.425022	0.0917502	0.0198909	0.032095	0.0752896	AhpC/TSA family protein	sll1621	Other	Other categories	CATALYTIC ACTIVITY: 2 R'-SH + ROOH = R'-S-S-R' + H(2)O + ROH.	Unknown	2	P73728	Y1621_SYNY3	reviewed	Putative peroxiredoxin sll1621 (EC 1.11.1.15) (Thioredoxin reductase)	1.11.1.15	NA	NA	identical protein binding [GO:0042802]; peroxidase activity [GO:0004601]; peroxiredoxin activity [GO:0051920]	NA	identical protein binding [GO:0042802]; peroxidase activity [GO:0004601]; peroxiredoxin activity [GO:0051920]	NA	GO:0042802; GO:0004601; GO:0051920	-0.267196	189	0.01	0.01	0	o	21.17
sll0858	6.31313	5.94337	5.67247	6.13089	6.80711	0.0171747	0.0408367	0.492538	0.270487	0.324077	0.0429286	0.0875682	hypothetical protein	sll0858	NA	Hypothetical	NA	Unknown	2.5	P73742	P73742_SYNY3	unreviewed	Sll0858 protein	NA	NA	NA	periplasmic space [GO:0042597]	NA	NA	periplasmic space [GO:0042597]	GO:0042597	-0.773096	197	20.73	20.73	1	i21-43o	22.61
sll0854	5.44817	7.16506	6.03329	6.14381	6.03975	0.00709067	0.421242	0.41931	0.0394753	0.277078	0.0114931	0.0483898	hypothetical protein	sll0854	NA	Hypothetical	NA	Unknown	2	P73746	P73746_SYNY3	unreviewed	Sll0854 protein	NA	NA	NA	NA	NA	NA	NA	NA	-0.179221	308	0.55	0.28	0	o	34.53
sll0851	11.7261	11.8191	12.4705	12.0494	12.2055	0.173098	0.103916	0.15	0.143377	0.150033	0.144125	0.189364	photosystem II CP43 protein	psbC sll0851	Photosystem II	Photosynthesis and respiration	NA	CytoplasmicMembrane	10	P09193	PSBC_SYNY3	reviewed	Photosystem II CP43 reaction center protein (PSII 43 kDa protein) (Protein CP-43)	NA	COFACTOR: ; Note=Binds multiple chlorophylls and provides some of the ligands for the Ca-4Mn-5O cluster of the oxygen-evolving complex. It may also provide a ligand for a Cl- that is required for oxygen evolution. PSII binds additional chlorophylls, carotenoids and specific lipids. {ECO:0000255|HAMAP-Rule:MF_01496};	FUNCTION: One of the components of the core complex of photosystem II (PSII). It binds chlorophyll and helps catalyze the primary light-induced photochemical processes of PSII. PSII is a light-driven water:plastoquinone oxidoreductase, using light energy to abstract electrons from H(2)O, generating O(2) and a proton gradient subsequently used for ATP formation (By similarity). Required for correc…	integral component of membrane [GO:0016021]; plasma membrane-derived thylakoid photosystem II [GO:0030096]; thylakoid membrane [GO:0042651]; chlorophyll binding [GO:0016168]; electron transporter, transferring electrons within the cyclic electron transport pathway of photosynthesis activity [GO:0045156]; metal ion binding [GO:0046872]; photosynthetic electron transport in photosystem II [GO:00097…	photosynthetic electron transport in photosystem II [GO:0009772]; protein-chromophore linkage [GO:0018298]	chlorophyll binding [GO:0016168]; electron transporter, transferring electrons within the cyclic electron transport pathway of photosynthesis activity [GO:0045156]; metal ion binding [GO:0046872]	integral component of membrane [GO:0016021]; plasma membrane-derived thylakoid photosystem II [GO:0030096]; thylakoid membrane [GO:0042651]	GO:0016168; GO:0045156; GO:0016021; GO:0046872; GO:0009772; GO:0030096; GO:0018298; GO:0042651	0.281739	460	153.69	21.22	7	i36-58o95-117i148-170o190-212i225-247o257-279i411-433o	50.31
sll0844	7.43169	6.52801	6.34874	6.63769	7.32445	0.34718	0.272157	0.520502	0.000648858	0.21954	0.215669	0.257522	tRNA (5-methylaminomethyl-2-thiouridylate)-methyltransferase	mnmA trmU sll0844	Aminoacyl tRNA synthetases and tRNA modification	Translation	CATALYTIC ACTIVITY: A [protein]-S-sulfanyl-L-cysteine + uridine(34) in tRNA + ATP + reduced acceptor = a [protein]-L-cysteine + 2-thiouridine(34) in tRNA + AMP + diphosphate + acceptor. {ECO:0000255|HAMAP-Rule:MF_00144}.	Cytoplasmic	9.97	P73755	MNMA_SYNY3	reviewed	tRNA-specific 2-thiouridylase MnmA (EC 2.8.1.13)	2.8.1.13	NA	FUNCTION: Catalyzes the 2-thiolation of uridine at the wobble position (U34) of tRNA, leading to the formation of s(2)U34. {ECO:0000255|HAMAP-Rule:MF_00144}.	cytoplasm [GO:0005737]; ATP binding [GO:0005524]; sulfurtransferase activity [GO:0016783]; tRNA binding [GO:0000049]; tRNA wobble position uridine thiolation [GO:0002143]	tRNA wobble position uridine thiolation [GO:0002143]	ATP binding [GO:0005524]; sulfurtransferase activity [GO:0016783]; tRNA binding [GO:0000049]	cytoplasm [GO:0005737]	GO:0005524; GO:0005737; GO:0016783; GO:0000049; GO:0002143	-0.0913408	358	0.82	0.81	0	o	39.11
sll0838	6.90753	7.24437	6.38903	6.14864	6.48479	0.418934	0.0797049	0.0629019	0.378806	0.265054	0.0345781	0.0778727	orotidine 5&#x27; monophosphate decarboxylase	pyrF sll0838	Pyrimidine ribonucleotide biosynthesis	Purines, pyrimidines, nucleosides, and nucleotides	CATALYTIC ACTIVITY: Orotidine 5'-phosphate = UMP + CO(2). {ECO:0000255|HAMAP-Rule:MF_01200}.	Cytoplasmic	9.26	P73761	PYRF_SYNY3	reviewed	Orotidine 5'-phosphate decarboxylase (EC 4.1.1.23) (OMP decarboxylase) (OMPDCase) (OMPdecase)	4.1.1.23	NA	FUNCTION: Catalyzes the decarboxylation of orotidine 5'-monophosphate (OMP) to uridine 5'-monophosphate (UMP). {ECO:0000255|HAMAP-Rule:MF_01200}.	cytosol [GO:0005829]; orotidine-5'-phosphate decarboxylase activity [GO:0004590]; 'de novo' pyrimidine nucleobase biosynthetic process [GO:0006207]; 'de novo' UMP biosynthetic process [GO:0044205]	'de novo' pyrimidine nucleobase biosynthetic process [GO:0006207]; 'de novo' UMP biosynthetic process [GO:0044205]	orotidine-5'-phosphate decarboxylase activity [GO:0004590]	cytosol [GO:0005829]	GO:0044205; GO:0006207; GO:0005829; GO:0004590	0.231602	231	2.64	2.55	0	o	24.71
sll0837	8.24609	8.48297	7.9027	8.00886	8.26398	0.0352617	0.126235	0.204871	0.103316	0.0931101	0.24158	0.282178	putative membrane transporter, periplasmic protein, function unknown	sll0837	NA	Transport and binding proteins	NA	Unknown	2	P73762	P73762_SYNY3	unreviewed	Sll0837 protein	NA	NA	NA	outer membrane-bounded periplasmic space [GO:0030288]	NA	NA	outer membrane-bounded periplasmic space [GO:0030288]	GO:0030288	-0.17483	294	19.87	19.87	1	i12-34o	32.92
sll1165	4.22011	5.72676	4.94481	5.0418	4.2202	0.193967	0.311094	0.330142	0.0828042	0.1379	0.0587292	0.101825	DNA mismatch repair protein	mutS sll1165	NA	DNA replication, restriction, modification, recombination, and repair	NA	Cytoplasmic	9.97	P73769	MUTS_SYNY3	reviewed	DNA mismatch repair protein MutS	NA	NA	FUNCTION: This protein is involved in the repair of mismatches in DNA. It is possible that it carries out the mismatch recognition step. This protein has a weak ATPase activity (By similarity). {ECO:0000250}.	ATP binding [GO:0005524]; damaged DNA binding [GO:0003684]; mismatched DNA binding [GO:0030983]; mismatch repair [GO:0006298]	mismatch repair [GO:0006298]	ATP binding [GO:0005524]; damaged DNA binding [GO:0003684]; mismatched DNA binding [GO:0030983]	NA	GO:0005524; GO:0003684; GO:0006298; GO:0030983	-0.20614	912	0.07	0	0	o	101.41
ssl2296	7.52896	7.74254	7.21069	7.18324	6.97396	0.223572	0.0412123	0.0561404	0.124627	0.0469301	0.0119589	0.0489662	pterin-4a-carbinolamine dehydratase	ssl2296	Others	Biosynthesis of cofactors, prosthetic groups, and carriers	CATALYTIC ACTIVITY: (6R)-6-(L-erythro-1,2-dihydroxypropyl)-5,6,7,8-tetrahydro-4a-hydroxypterin = (6R)-6-(L-erythro-1,2-dihydroxypropyl)-7,8-dihydro-6H-pterin + H(2)O.	Unknown	2	P73790	PHS_SYNY3	reviewed	Putative pterin-4-alpha-carbinolamine dehydratase (PHS) (EC 4.2.1.96) (4-alpha-hydroxy-tetrahydropterin dehydratase) (Pterin carbinolamine dehydratase) (PCD)	4.2.1.96	NA	NA	4-alpha-hydroxytetrahydrobiopterin dehydratase activity [GO:0008124]; tetrahydrobiopterin biosynthetic process [GO:0006729]	tetrahydrobiopterin biosynthetic process [GO:0006729]	4-alpha-hydroxytetrahydrobiopterin dehydratase activity [GO:0008124]	NA	GO:0008124; GO:0006729	-0.352083	96	0.1	0.1	0	o	10.74
sll1151	6.42632	6.74997	6.21285	6.3394	5.9645	0.3189	0.064905	0.5428	0.137242	0.00648466	0.0248862	0.0675225	unknown protein	sll1151	NA	Unknown	NA	CytoplasmicMembrane	10	P73791	P73791_SYNY3	unreviewed	Sll1151 protein	NA	NA	NA	integral component of membrane [GO:0016021]	NA	NA	integral component of membrane [GO:0016021]	GO:0016021	0.20562	605	151.2	9.12	7	i50-69o73-95i108-130o145-162i175-197o212-234i273-295o	66.59
sll1961	6.50024	6.97265	7.12695	7.12067	7.05614	0.260571	0.0846362	0.103468	0.000470598	0.0984276	0.326268	0.364101	transcriptional regulator, involved in photosystem stoichiometry regulation and glucose uptake regulation under mixotrophic growth	sll1961	NA	Regulatory functions	NA	Cytoplasmic	8.96	P73804	P73804_SYNY3	unreviewed	Sll1961 protein	NA	NA	NA	DNA binding [GO:0003677]; transcription factor activity, sequence-specific DNA binding [GO:0003700]; transcription, DNA-templated [GO:0006351]	transcription, DNA-templated [GO:0006351]	DNA binding [GO:0003677]; transcription factor activity, sequence-specific DNA binding [GO:0003700]	NA	GO:0003677; GO:0003700; GO:0006351	-0.0667638	343	0.13	0	0	o	38.09
sll1958	6.25923	7.15552	6.62497	6.60522	5.93288	0.101061	0.198978	0.0690914	0.00420645	0.117464	0.0719188	0.116519	histidinol phosphate aminotransferase	hisC sll1958	Aromatic amino acid family	Amino acid biosynthesis	CATALYTIC ACTIVITY: L-histidinol phosphate + 2-oxoglutarate = 3-(imidazol-4-yl)-2-oxopropyl phosphate + L-glutamate.	Cytoplasmic	9.97	P73807	HIS8_SYNY3	reviewed	Histidinol-phosphate aminotransferase (EC 2.6.1.9) (Imidazole acetol-phosphate transaminase)	2.6.1.9	COFACTOR: Name=pyridoxal 5'-phosphate; Xref=ChEBI:CHEBI:597326; Evidence={ECO:0000250};	NA	histidinol-phosphate transaminase activity [GO:0004400]; L-phenylalanine:2-oxoglutarate aminotransferase activity [GO:0080130]; pyridoxal phosphate binding [GO:0030170]; histidine biosynthetic process [GO:0000105]	histidine biosynthetic process [GO:0000105]	histidinol-phosphate transaminase activity [GO:0004400]; L-phenylalanine:2-oxoglutarate aminotransferase activity [GO:0080130]; pyridoxal phosphate binding [GO:0030170]	NA	GO:0080130; GO:0000105; GO:0004400; GO:0030170	-0.0896458	367	0.02	0	0	o	40.69
sll1950	7.37614	7.605	7.33215	7.35251	7.61261	0.136528	0.227824	0.122894	0.210237	0.011991	0.313174	0.35088	unknown protein	sll1950	NA	Unknown	NA	Unknown	2	P73818	P73818_SYNY3	unreviewed	Sll1950 protein	NA	NA	NA	NA	NA	NA	NA	NA	-0.0618852	244	0.05	0.01	0	o	27.53
sll1949	8.86371	8.63662	8.81046	8.97574	8.90557	0.108676	0.0101413	0.0390381	0.109111	0.0453122	0.0539097	0.0983319	unknown protein	sll1949	NA	Unknown	NA	Unknown	2	P73819	P73819_SYNY3	unreviewed	Sll1949 protein	NA	NA	NA	NA	NA	NA	NA	NA	-0.1583	247	13.16	13.13	0	o	25.26
sll1909	6.77831	8.49723	7.59302	7.89255	7.20953	0.19628	0.0908694	0.383954	0.124644	0.296941	0.0304027	0.0737789	probable methyltransferase	prmA sll1909	Ribosomal proteins: synthesis and modification	Translation	NA	Cytoplasmic	9.97	P73820	PRMA_SYNY3	reviewed	Ribosomal protein L11 methyltransferase (L11 Mtase) (EC 2.1.1.-)	2.1.1.-	NA	FUNCTION: Methylates ribosomal protein L11. {ECO:0000250}.	cytoplasm [GO:0005737]; protein methyltransferase activity [GO:0008276]	NA	protein methyltransferase activity [GO:0008276]	cytoplasm [GO:0005737]	GO:0005737; GO:0008276	-0.08	300	1.08	0	0	o	33.7
sll1908	7.91688	9.49078	8.70835	9.07656	8.50109	0.0104475	0.305563	0.296445	0.0438719	0.12411	0.00484787	0.0353817	D-3-phosphoglycerate dehydrogenase	serA sll1908	Serine family / Sulfur assimilation	Amino acid biosynthesis	CATALYTIC ACTIVITY: 3-phospho-D-glycerate + NAD(+) = 3-phosphonooxypyruvate + NADH.; CATALYTIC ACTIVITY: 2-hydroxyglutarate + NAD(+) = 2-oxoglutarate + NADH.	Cytoplasmic	9.97	P73821	SERA_SYNY3	reviewed	D-3-phosphoglycerate dehydrogenase (PGDH) (EC 1.1.1.95)	1.1.1.95	NA	NA	amino acid binding [GO:0016597]; NAD binding [GO:0051287]; phosphoglycerate dehydrogenase activity [GO:0004617]; L-serine biosynthetic process [GO:0006564]; serine family amino acid biosynthetic process [GO:0009070]	L-serine biosynthetic process [GO:0006564]; serine family amino acid biosynthetic process [GO:0009070]	amino acid binding [GO:0016597]; NAD binding [GO:0051287]; phosphoglycerate dehydrogenase activity [GO:0004617]	NA	GO:0006564; GO:0051287; GO:0016597; GO:0004617; GO:0009070	0.128517	526	1.84	0	0	o	56.22
sll1905	6.35067	5.6819	5.5683	6.17694	6.70246	0.0802459	0.0959676	0.318225	0.0840199	0.0907966	0.0320152	0.0752896	two-component hybrid sensor and regulator	sll1905	NA	Regulatory functions	NA	CytoplasmicMembrane	10	P73828	P73828_SYNY3	unreviewed	Hybrid sensory kinase	NA	NA	NA	intracellular [GO:0005622]; phosphorelay sensor kinase activity [GO:0000155]	NA	phosphorelay sensor kinase activity [GO:0000155]	intracellular [GO:0005622]	GO:0005622; GO:0000155	-0.13925	1014	0.02	0	0	o	111.63
sll1612	4.73787	5.41215	4.9067	5.37782	4.37751	0.115039	0.461372	0.974123	0.122875	0.091258	0.0546978	0.098666	folylpolyglutamate synthase	sll1612	Folic acid	Biosynthesis of cofactors, prosthetic groups, and carriers	NA	Cytoplasmic	9.97	NA	NA	NA	NA	NA	NA	NA	NA	NA	NA	NA	NA	-0.0700935	428	0.07	0	0	o	47.41
sll1605	7.25623	8.4333	7.2834	7.59591	6.63579	0.164785	0.427015	0.242038	0.0400803	0.0692722	0.0170082	0.0561621	(3R)-hydroxymyristol acyl carrier protein dehydrase	fabZ sll1605	NA	Fatty acid, phospholipid and sterol metabolism	CATALYTIC ACTIVITY: A (3R)-3-hydroxyacyl-[acyl-carrier protein] = a trans-2-enoyl-[acyl-carrier protein] + H(2)O. {ECO:0000255|HAMAP-Rule:MF_00406}.	Cytoplasmic	9.97	P73848	FABZ_SYNY3	reviewed	3-hydroxyacyl-[acyl-carrier-protein] dehydratase FabZ (EC 4.2.1.59) ((3R)-hydroxymyristoyl-[acyl-carrier-protein] dehydratase) ((3R)-hydroxymyristoyl-ACP dehydrase) (Beta-hydroxyacyl-ACP dehydratase)	4.2.1.59	NA	FUNCTION: Involved in unsaturated fatty acids biosynthesis. Catalyzes the dehydration of short chain beta-hydroxyacyl-ACPs and long chain saturated and unsaturated beta-hydroxyacyl-ACPs. {ECO:0000255|HAMAP-Rule:MF_00406}.	cytoplasm [GO:0005737]; 3-hydroxyoctanoyl-[acyl-carrier-protein] dehydratase activity [GO:0047451]; fatty acid biosynthetic process [GO:0006633]; lipid A biosynthetic process [GO:0009245]	fatty acid biosynthetic process [GO:0006633]; lipid A biosynthetic process [GO:0009245]	3-hydroxyoctanoyl-[acyl-carrier-protein] dehydratase activity [GO:0047451]	cytoplasm [GO:0005737]	GO:0047451; GO:0005737; GO:0006633; GO:0009245	0.140964	166	1.03	0	0	o	18.15
sll1594	5.82647	5.96386	5.75344	5.36203	5.2344	0.0233145	0.0304642	0.318223	0.146621	0.250426	0.0894602	0.132717	ndhF3 operon transcriptional regulator, LysR family protein	sll1594	NA	Regulatory functions	NA	Cytoplasmic	9.97	NA	NA	NA	NA	NA	NA	NA	NA	NA	NA	NA	NA	-0.164241	316	0.09	0	0	o	35.7
ssl0467	8.64	8.77152	7.92337	7.7261	7.60957	0.157433	0.133037	0.144663	0.166911	0.139701	0.0383782	0.0819996	unknown protein	ssl0467	NA	Unknown	NA	Unknown	2	P73875	P73875_SYNY3	unreviewed	Ssl0467 protein	NA	NA	NA	NA	NA	NA	NA	NA	-1.20704	71	0	0	0	i	8.26
ssl0461	8.03483	7.93318	7.70758	7.82562	7.76231	0.125356	0.267096	0.448246	0.000301411	0.21693	0.630326	0.6464	hypothetical protein	ssl0461	NA	Hypothetical	NA	Unknown	2	P73882	Y46S_SYNY3	reviewed	Uncharacterized protein ssl0461	NA	NA	NA	NA	NA	NA	NA	NA	-0.404819	83	0	0	0	o	9.47
sll0245	6.20508	7.54898	6.89339	6.90491	6.1018	0.32099	0.523542	0.55051	0.208666	0.0434993	0.143646	0.189364	probable GTP binding protein	ychF sll0245	Other	Other categories	NA	Cytoplasmic	8.96	P73886	P73886_SYNY3	unreviewed	Ribosome-binding ATPase YchF	NA	NA	FUNCTION: ATPase that binds to both the 70S ribosome and the 50S ribosomal subunit in a nucleotide-independent manner. {ECO:0000256|HAMAP-Rule:MF_00944}.	ATP binding [GO:0005524]; ATPase activity [GO:0016887]; GTP binding [GO:0005525]; ribosomal large subunit binding [GO:0043023]; ribosome binding [GO:0043022]	NA	ATPase activity [GO:0016887]; ATP binding [GO:0005524]; GTP binding [GO:0005525]; ribosomal large subunit binding [GO:0043023]; ribosome binding [GO:0043022]	NA	GO:0005524; GO:0016887; GO:0005525; GO:0043023; GO:0043022	0.0534435	363	0.01	0.01	0	o	39.32
sll0244	5.57142	6.42456	5.7415	5.66838	5.00384	0.276859	0.0921848	0.35883	0.127556	0.210932	0.0462351	0.0899148	UDP-glucose 4-epimerase	sll0244	Sugars	Energy metabolism	NA	Cytoplasmic	9.97	NA	NA	NA	NA	NA	NA	NA	NA	NA	NA	NA	NA	-0.0600592	338	32.42	16.82	1	i7-29o	37.14
sll0242	4.6593	4.14764	5.66655	6.34341	5.99499	0.010428	0.223636	0.0292984	0.150831	0.0423295	0.00130604	0.0252969	unknown protein	sll0242	NA	Unknown	NA	CytoplasmicMembrane	10	P73896	P73896_SYNY3	unreviewed	Sll0242 protein	NA	NA	NA	integral component of membrane [GO:0016021]	NA	NA	integral component of membrane [GO:0016021]	GO:0016021	-0.213563	929	127.54	0	5	i108-130o145-167i202-224o286-308i366-388o	102.35
sll1988	7.66592	7.44377	6.71803	6.99238	7.92703	0.177288	0.412705	0.228146	0.261505	0.0224299	0.0832349	0.126995	33 kDa chaperonin	hslO sll1988	Chaperones	Cellular processes	NA	Cytoplasmic	9.97	P73910	HSLO_SYNY3	reviewed	33 kDa chaperonin (Heat shock protein 33 homolog) (HSP33)	NA	NA	FUNCTION: Redox regulated molecular chaperone. Protects both thermally unfolding and oxidatively damaged proteins from irreversible aggregation. Plays an important role in the bacterial defense system toward oxidative stress. {ECO:0000255|HAMAP-Rule:MF_00117}.	cytoplasm [GO:0005737]; protein folding [GO:0006457]	protein folding [GO:0006457]	NA	cytoplasm [GO:0005737]	GO:0005737; GO:0006457	0.0400662	302	6.18	5.88	0	o	32.21
sll1987	8.65499	8.14074	7.18489	7.77888	8.56826	0.29332	0.403341	0.027634	0.0356262	0.0704287	0.0044707	0.0353379	catalase peroxidase	katG sll1987	Detoxification	Cellular processes	CATALYTIC ACTIVITY: Donor + H(2)O(2) = oxidized donor + 2 H(2)O. {ECO:0000255|HAMAP-Rule:MF_01961}.; CATALYTIC ACTIVITY: 2 H(2)O(2) = O(2) + 2 H(2)O. {ECO:0000255|HAMAP-Rule:MF_01961}.	Cytoplasmic	9.97	P73911	KATG_SYNY3	reviewed	Catalase-peroxidase (CP) (EC 1.11.1.21) (Peroxidase/catalase)	1.11.1.21	COFACTOR: Name=heme b; Xref=ChEBI:CHEBI:60344; ; Note=Binds 1 heme b (iron(II)-protoporphyrin IX) group per dimer.;	FUNCTION: Bifunctional enzyme with both catalase and broad-spectrum peroxidase activity. Displays also NADH oxidase, isoniazid hydrazine lyase and isonicotinoyl-NAD synthase activity.	cytosol [GO:0005829]; extracellular region [GO:0005576]; catalase activity [GO:0004096]; heme binding [GO:0020037]; metal ion binding [GO:0046872]; cellular oxidant detoxification [GO:0098869]; cellular response to hydrogen peroxide [GO:0070301]; hydrogen peroxide catabolic process [GO:0042744]	cellular oxidant detoxification [GO:0098869]; cellular response to hydrogen peroxide [GO:0070301]; hydrogen peroxide catabolic process [GO:0042744]	catalase activity [GO:0004096]; heme binding [GO:0020037]; metal ion binding [GO:0046872]	cytosol [GO:0005829]; extracellular region [GO:0005576]	GO:0004096; GO:0098869; GO:0070301; GO:0005829; GO:0005576; GO:0020037; GO:0042744; GO:0046872	-0.502332	729	0.46	0	0	o	81.44
sll1981	8.9723	7.37767	7.45776	7.73616	8.56055	0.267239	0.246337	0.493195	0.0650305	0.0852491	0.0313966	0.0747412	acetolactate synthase	sll1981	Branched chain family	Amino acid biosynthesis	NA	Cytoplasmic	9.97	NA	NA	NA	NA	NA	NA	NA	NA	NA	NA	NA	NA	-0.0774545	550	0.35	0	0	o	60.18
sll1979	7.68019	8.34405	7.71936	7.79593	7.49294	0.0421755	0.158077	0.0146374	0.0318699	0.0610679	0.0796704	0.122905	hypothetical protein	sll1979	NA	Hypothetical	NA	Unknown	2	P73921	P73921_SYNY3	unreviewed	Sll1979 protein	NA	NA	NA	NA	NA	NA	NA	NA	-0.357042	142	0.02	0.02	0	o	15.95
sll1426	10.236	9.12182	9.20859	8.95848	9.81397	0.33085	0.125693	0.0690108	0.149189	0.0983948	0.0556993	0.0995928	unknown protein	sll1426	NA	Unknown	NA	Unknown	2	P73941	P73941_SYNY3	unreviewed	Sll1426 protein	NA	NA	NA	NA	NA	NA	NA	NA	-0.264516	155	5.8	5.78	0	o	16.77
sll1423	9.08495	9.43568	9.0241	9.09476	8.7931	0.00298746	0.0204099	0.040141	0.0539437	0.186842	0.0126812	0.050635	global nitrogen regulator	ntcA sll1423	NA	Regulatory functions	NA	Cytoplasmic	9.26	P33779	NTCA_SYNY3	reviewed	Global nitrogen regulator	NA	NA	FUNCTION: Required for full expression of proteins subject to ammonium repression. Transcriptional activator of genes subject to nitrogen control.	intracellular [GO:0005622]; DNA binding [GO:0003677]; transcription factor activity, sequence-specific DNA binding [GO:0003700]; transcription, DNA-templated [GO:0006351]	transcription, DNA-templated [GO:0006351]	DNA binding [GO:0003677]; transcription factor activity, sequence-specific DNA binding [GO:0003700]	intracellular [GO:0005622]	GO:0003677; GO:0005622; GO:0003700; GO:0006351	0.0942222	225	0.04	0	0	o	25.05
sll1418	7.26441	7.42847	6.95351	6.59381	6.37213	0.395239	0.129824	0.41815	0.289506	0.142132	0.079181	0.122645	photosystem II oxygen-evolving complex 23K protein PsbP homolog	sll1418	Photosystem II	Photosynthesis and respiration	NA	Unknown	2.5	P73952	P73952_SYNY3	unreviewed	Sll1418 protein	NA	NA	NA	extrinsic component of membrane [GO:0019898]; photosystem II oxygen evolving complex [GO:0009654]; calcium ion binding [GO:0005509]; photosynthesis [GO:0015979]	photosynthesis [GO:0015979]	calcium ion binding [GO:0005509]	extrinsic component of membrane [GO:0019898]; photosystem II oxygen evolving complex [GO:0009654]	GO:0005509; GO:0019898; GO:0015979; GO:0009654	-0.117553	188	22.81	22.8	1	o10-32i	20.75
sll1415	6.39826	7.12548	6.33081	6.23904	6.09798	0.148019	0.181066	0.130877	0.354124	0.0755567	0.0917001	0.134797	E3.5.1.1 L-asparaginase	E3.5.1.1 nadK2 sll1415	Nicotinate and nicotinamide	Biosynthesis of cofactors, prosthetic groups, and carriers	CATALYTIC ACTIVITY: ATP + NAD(+) = ADP + NADP(+). {ECO:0000255|HAMAP-Rule:MF_00361}.	Cytoplasmic	9.26	P73955	NADK2_SYNY3	reviewed	NAD kinase 2 (EC 2.7.1.23) (ATP-dependent NAD kinase 2)	2.7.1.23	COFACTOR: Name=a divalent metal cation; Xref=ChEBI:CHEBI:60240; Evidence={ECO:0000255|HAMAP-Rule:MF_00361};	FUNCTION: Involved in the regulation of the intracellular balance of NAD and NADP, and is a key enzyme in the biosynthesis of NADP. Catalyzes specifically the phosphorylation on 2'-hydroxyl of the adenosine moiety of NAD to yield NADP. {ECO:0000255|HAMAP-Rule:MF_00361}.	cytoplasm [GO:0005737]; ATP binding [GO:0005524]; metal ion binding [GO:0046872]; NAD+ kinase activity [GO:0003951]; NAD metabolic process [GO:0019674]; NADP biosynthetic process [GO:0006741]	NAD metabolic process [GO:0019674]; NADP biosynthetic process [GO:0006741]	ATP binding [GO:0005524]; metal ion binding [GO:0046872]; NAD+ kinase activity [GO:0003951]	cytoplasm [GO:0005737]	GO:0005524; GO:0019674; GO:0003951; GO:0006741; GO:0005737; GO:0046872	-0.0918567	307	0.01	0	0	o	33.78
sll1414	7.66494	7.71268	7.33478	6.57542	6.42653	0.158991	0.121948	0.25685	0.168383	0.248919	0.0480525	0.0922648	photosystem II assembly protein Psb29	thf1 sll1414	Photosystem II	Photosynthesis and respiration	NA	Unknown	2	P73956	THF1_SYNY3	reviewed	Protein Thf1	NA	NA	FUNCTION: May be involved in photosynthetic membrane biogenesis. {ECO:0000255|HAMAP-Rule:MF_01843}.	plasma membrane-derived thylakoid photosystem II [GO:0030096]; photosystem II assembly [GO:0010207]	photosystem II assembly [GO:0010207]	NA	plasma membrane-derived thylakoid photosystem II [GO:0030096]	GO:0010207; GO:0030096	-0.379583	240	0.73	0.61	0	o	27.08
sll2001	6.73085	7.61688	6.86125	7.10464	6.7983	0.120845	0.505603	0.244792	0.0624633	0.113229	0.212211	0.255707	leucine aminopeptidase	pepA lap sll2001	Protein modification and translation factors	Translation	CATALYTIC ACTIVITY: Release of an N-terminal amino acid, Xaa-|-Yaa-, in which Xaa is preferably Leu, but may be other amino acids including Pro although not Arg or Lys, and Yaa may be Pro. Amino acid amides and methyl esters are also readily hydrolyzed, but rates on arylamides are exceedingly low.; CATALYTIC ACTIVITY: Release of an N-terminal amino acid, preferentially leucine, but not glutamic o…	Cytoplasmic	9.97	P73971	AMPA_SYNY3	reviewed	Probable cytosol aminopeptidase (EC 3.4.11.1) (Leucine aminopeptidase) (LAP) (EC 3.4.11.10) (Leucyl aminopeptidase)	3.4.11.1; 3.4.11.10	COFACTOR: Name=Mn(2+); Xref=ChEBI:CHEBI:29035; Evidence={ECO:0000250}; ; Note=Binds 2 manganese ions per subunit. {ECO:0000250};	FUNCTION: Presumably involved in the processing and regular turnover of intracellular proteins. Catalyzes the removal of unsubstituted N-terminal amino acids from various peptides (By similarity). {ECO:0000250}.	cytoplasm [GO:0005737]; aminopeptidase activity [GO:0004177]; manganese ion binding [GO:0030145]; metalloexopeptidase activity [GO:0008235]	NA	aminopeptidase activity [GO:0004177]; manganese ion binding [GO:0030145]; metalloexopeptidase activity [GO:0008235]	cytoplasm [GO:0005737]	GO:0004177; GO:0005737; GO:0030145; GO:0008235	-0.0458661	508	0.01	0	0	o	53.89
sll1994	8.20328	7.9812	8.65452	8.5324	7.82499	0.0552575	0.268433	0.214234	0.0501373	0.0778277	0.0355244	0.0787411	porphobilinogen synthase (5-aminolevulinate dehydratase)	hemB sll1994	Cobalamin, heme, phycobilin and porphyrin	Biosynthesis of cofactors, prosthetic groups, and carriers	CATALYTIC ACTIVITY: 2 5-aminolevulinate = porphobilinogen + 2 H(2)O.	Cytoplasmic	9.97	P77969	HEM2_SYNY3	reviewed	Delta-aminolevulinic acid dehydratase (ALAD) (ALADH) (EC 4.2.1.24) (Porphobilinogen synthase)	4.2.1.24	COFACTOR: Name=Zn(2+); Xref=ChEBI:CHEBI:29105; Evidence={ECO:0000250}; ; Note=Binds 1 zinc ion per monomer. {ECO:0000250};	FUNCTION: Catalyzes an early step in the biosynthesis of tetrapyrroles. Binds two molecules of 5-aminolevulinate per subunit, each at a distinct site, and catalyzes their condensation to form porphobilinogen (By similarity). {ECO:0000250}.	cytosol [GO:0005829]; porphobilinogen synthase activity [GO:0004655]; zinc ion binding [GO:0008270]; heme biosynthetic process [GO:0006783]; protoporphyrinogen IX biosynthetic process [GO:0006782]	heme biosynthetic process [GO:0006783]; protoporphyrinogen IX biosynthetic process [GO:0006782]	porphobilinogen synthase activity [GO:0004655]; zinc ion binding [GO:0008270]	cytosol [GO:0005829]	GO:0005829; GO:0006783; GO:0004655; GO:0006782; GO:0008270	-0.133333	327	0.12	0.12	0	o	36.17
sll1234	9.78593	10.8384	9.67923	8.94554	7.9881	0.0365974	0.28175	0.146781	0.102989	0.309835	0.0284839	0.0717515	adenosylhomocysteinase	ahcY sll1234	Amino acids and amines	Energy metabolism	CATALYTIC ACTIVITY: S-adenosyl-L-homocysteine + H(2)O = L-homocysteine + adenosine. {ECO:0000255|HAMAP-Rule:MF_00563}.	Cytoplasmic	9.97	P74008	SAHH_SYNY3	reviewed	Adenosylhomocysteinase (EC 3.3.1.1) (S-adenosyl-L-homocysteine hydrolase) (AdoHcyase)	3.3.1.1	COFACTOR: Name=NAD(+); Xref=ChEBI:CHEBI:57540; Evidence={ECO:0000255|HAMAP-Rule:MF_00563}; ; Note=Binds 1 NAD(+) per subunit. {ECO:0000255|HAMAP-Rule:MF_00563};	FUNCTION: May play a key role in the regulation of the intracellular concentration of adenosylhomocysteine. {ECO:0000255|HAMAP-Rule:MF_00563}.	cytosol [GO:0005829]; adenosylhomocysteinase activity [GO:0004013]; one-carbon metabolic process [GO:0006730]; S-adenosylmethionine cycle [GO:0033353]	one-carbon metabolic process [GO:0006730]; S-adenosylmethionine cycle [GO:0033353]	adenosylhomocysteinase activity [GO:0004013]	cytosol [GO:0005829]	GO:0033353; GO:0004013; GO:0005829; GO:0006730	-0.0512941	425	2.13	0.24	0	o	46.22
sll1224	5.90285	5.81996	6.10962	7.04176	7.9718	0.200299	0.292324	0.6977	0.102035	0.151556	0.0258232	0.0683921	hydrogenase subunit of the bidirectional hydrogenase	sll1224	Hydrogenase	Other categories	NA	Cytoplasmic	9.97	NA	NA	NA	NA	NA	NA	NA	NA	NA	NA	NA	NA	0.102747	182	0.22	0.21	0	o	19.96
sll1223	6.13566	6.16247	6.2621	7.55031	8.32379	0.252256	0.0750693	0.541839	0.404114	0.189509	0.023007	0.0652542	diaphorase subunit of the bidirectional hydrogenase	sll1223	Hydrogenase	Other categories	NA	Cytoplasmic	9.97	NA	NA	NA	NA	NA	NA	NA	NA	NA	NA	NA	NA	-0.0621849	238	0	0	0	o	26.2
sll1221	5.60077	5.33252	5.4119	6.69523	7.73283	0.189176	0.0451054	0.611802	0.116545	0.0879391	0.00316302	0.0335996	diaphorase subunit of the bidirectional hydrogenase	sll1221	Hydrogenase	Other categories	NA	Cytoplasmic	9.12	NA	NA	NA	NA	NA	NA	NA	NA	NA	NA	NA	NA	-0.188743	533	0.06	0	0	o	57.78
sml0008	12.1199	11.9856	13.2756	13.2957	13.3474	0.00178478	0.1875	0.183487	0.068347	0.0253181	0.0014691	0.0274367	photosystem I subunit IX	psaJ sml0008	Photosystem I	Photosynthesis and respiration	NA	Unknown	2	Q55329	PSAJ_SYNY3	reviewed	Photosystem I reaction center subunit IX	NA	NA	FUNCTION: May help in the organization of the PsaE and PsaF subunits. {ECO:0000250}.	integral component of membrane [GO:0016021]; photosystem I [GO:0009522]; thylakoid membrane [GO:0042651]; photosynthesis [GO:0015979]	photosynthesis [GO:0015979]	NA	integral component of membrane [GO:0016021]; photosystem I [GO:0009522]; thylakoid membrane [GO:0042651]	GO:0016021; GO:0015979; GO:0009522; GO:0042651	0.83	40	22.36	22.36	1	i7-29o	4.53
sll0819	11.4228	11.6704	12.9338	13.0621	12.9104	0.0909034	0.176973	0.18999	0.142293	0.0312721	0.00993203	0.0460225	photosystem I reaction center subunit III precursor (PSI-F), plastocyanin (cyt c553) docking protein	psaF sll0819	Photosystem I	Photosynthesis and respiration	NA	CytoplasmicMembrane	10	P29256	PSAF_SYNY3	reviewed	Photosystem I reaction center subunit III (PSI-F)	NA	NA	FUNCTION: Probably participates in efficiency of electron transfer from plastocyanin to P700 (or cytochrome c553 in algae and cyanobacteria). This plastocyanin-docking protein contributes to the specific association of plastocyanin to PSI.	photosystem I reaction center [GO:0009538]; plasma membrane-derived photosystem I [GO:0030094]; photosynthesis [GO:0015979]	photosynthesis [GO:0015979]	NA	photosystem I reaction center [GO:0009538]; plasma membrane-derived photosystem I [GO:0030094]	GO:0015979; GO:0009538; GO:0030094	0.0751515	165	52.07	12.45	2	o88-110i123-145o	18.25
sll0818	5.88836	5.6602	6.55694	7.20644	6.76766	0.277697	0.0403601	0.806839	0.0181589	0.0140137	0.00132073	0.0252969	tetrapyrrole methylase family protein	rsmI sll0818	Other	Other categories	CATALYTIC ACTIVITY: S-adenosyl-L-methionine + cytidine(1402) in 16S rRNA = S-adenosyl-L-homocysteine + 2'-O-methylcytidine(1402) in 16S rRNA. {ECO:0000255|HAMAP-Rule:MF_01877}.	Unknown	2	P74038	RSMI_SYNY3	reviewed	Ribosomal RNA small subunit methyltransferase I (EC 2.1.1.198) (16S rRNA 2'-O-ribose C1402 methyltransferase) (rRNA (cytidine-2'-O-)-methyltransferase RsmI)	2.1.1.198	NA	FUNCTION: Catalyzes the 2'-O-methylation of the ribose of cytidine 1402 (C1402) in 16S rRNA. {ECO:0000255|HAMAP-Rule:MF_01877}.	cytoplasm [GO:0005737]; rRNA (cytosine-2'-O-)-methyltransferase activity [GO:0070677]; enzyme-directed rRNA 2'-O-methylation [GO:0000453]	enzyme-directed rRNA 2'-O-methylation [GO:0000453]	rRNA (cytosine-2'-O-)-methyltransferase activity [GO:0070677]	cytoplasm [GO:0005737]	GO:0005737; GO:0000453; GO:0070677	-0.254122	279	0.25	0	0	o	30.84
sll0815	6.37467	7.38605	6.58388	6.77663	6.13463	0.35256	0.227794	0.0576989	0.139408	0.0688033	0.0519713	0.0964081	unknown protein	sll0815	NA	Unknown	NA	Unknown	2	P74042	P74042_SYNY3	unreviewed	Sll0815 protein	NA	NA	NA	membrane [GO:0016020]	NA	NA	membrane [GO:0016020]	GO:0016020	-0.177652	264	0.12	0	0	o	30.37
sll0807	8.08172	9.8929	9.51897	9.26065	7.73687	0.11607	0.0148084	0.2448	0.0102903	0.0905459	0.00110443	0.0248717	pentose-5-phosphate-3-epimerase	rpe sll0807	Pentose phosphate pathway	Energy metabolism	CATALYTIC ACTIVITY: D-ribulose 5-phosphate = D-xylulose 5-phosphate.	Cytoplasmic	9.97	P74061	RPE_SYNY3	reviewed	Ribulose-phosphate 3-epimerase (EC 5.1.3.1) (Pentose-5-phosphate 3-epimerase) (PPE) (R5P3E)	5.1.3.1	COFACTOR: Name=Co(2+); Xref=ChEBI:CHEBI:48828; Evidence={ECO:0000250}; Name=Fe(2+); Xref=ChEBI:CHEBI:29033; Evidence={ECO:0000250}; Name=Mn(2+); Xref=ChEBI:CHEBI:29035; Evidence={ECO:0000250}; Name=Zn(2+); Xref=ChEBI:CHEBI:29105; Evidence={ECO:0000250}; ; Note=Binds 1 divalent metal cation per subunit. Active with Co(2+), Fe(2+), Mn(2+) and Zn(2+). {ECO:0000250};	FUNCTION: Catalyzes the reversible epimerization of D-ribulose 5-phosphate to D-xylulose 5-phosphate. {ECO:0000250}.	cytosol [GO:0005829]; metal ion binding [GO:0046872]; ribulose-phosphate 3-epimerase activity [GO:0004750]; cellular carbohydrate metabolic process [GO:0044262]; pentose catabolic process [GO:0019323]; pentose-phosphate shunt, non-oxidative branch [GO:0009052]	cellular carbohydrate metabolic process [GO:0044262]; pentose catabolic process [GO:0019323]; pentose-phosphate shunt, non-oxidative branch [GO:0009052]	metal ion binding [GO:0046872]; ribulose-phosphate 3-epimerase activity [GO:0004750]	cytosol [GO:0005829]	GO:0044262; GO:0005829; GO:0046872; GO:0019323; GO:0009052; GO:0004750	0.0930435	230	0.12	0.02	0	o	24.97
sll1262	8.74171	9.19714	8.79675	8.66672	8.23417	0.137524	0.0911685	0.223555	0.0626407	0.0313557	0.0192622	0.0597273	NADH dehydrogenase subunit NdhN-2	ndhN sll1262	NADH dehydrogenase	Photosynthesis and respiration	CATALYTIC ACTIVITY: NAD(P)H + plastoquinone = NAD(P)(+) + plastoquinol.	Unknown	2	P74069	NDHN_SYNY3	reviewed	NAD(P)H-quinone oxidoreductase subunit N (EC 1.6.5.-) (NAD(P)H dehydrogenase I subunit N) (NDH-1 subunit N) (NDH-N)	1.6.5.-	NA	FUNCTION: NDH-1 shuttles electrons from an unknown electron donor, via FMN and iron-sulfur (Fe-S) centers, to quinones in the respiratory and/or the photosynthetic chain. The immediate electron acceptor for the enzyme in this species is believed to be plastoquinone. Couples the redox reaction to proton translocation, and thus conserves the redox energy in a proton gradient. Cyanobacterial NDH-1 a…	thylakoid membrane [GO:0042651]; oxidoreductase activity, acting on NAD(P)H, quinone or similar compound as acceptor [GO:0016655]; quinone binding [GO:0048038]; transport [GO:0006810]	transport [GO:0006810]	oxidoreductase activity, acting on NAD(P)H, quinone or similar compound as acceptor [GO:0016655]; quinone binding [GO:0048038]	thylakoid membrane [GO:0042651]	GO:0016655; GO:0048038; GO:0042651; GO:0006810	0.0322981	161	0.01	0	0	o	17.63
sll1261	8.5029	10.3163	9.19137	9.357	8.991	0.116491	0.0980366	0.112113	0.1489	0.0972284	0.0104074	0.0471527	elongation factor TS	tsf sll1261	Protein modification and translation factors	Translation	NA	Cytoplasmic	10	P74070	EFTS_SYNY3	reviewed	Elongation factor Ts (EF-Ts)	NA	NA	FUNCTION: Associates with the EF-Tu.GDP complex and induces the exchange of GDP to GTP. It remains bound to the aminoacyl-tRNA.EF-Tu.GTP complex up to the GTP hydrolysis stage on the ribosome (By similarity). {ECO:0000250}.	cytoplasm [GO:0005737]; translation elongation factor activity [GO:0003746]	NA	translation elongation factor activity [GO:0003746]	cytoplasm [GO:0005737]	GO:0005737; GO:0003746	-0.400459	218	0	0	0	o	24.23
sll1260	9.44814	10.8326	9.66658	9.75345	9.68545	0.20856	0.0859453	0.0601173	0.0138489	0.0175083	0.0133047	0.051659	30S ribosomal protein S2	rpsB rps2 sll1260	Ribosomal proteins: synthesis and modification	Translation	NA	Cytoplasmic	9.97	P74071	RS2_SYNY3	reviewed	30S ribosomal protein S2	NA	NA	NA	cytosolic small ribosomal subunit [GO:0022627]; structural constituent of ribosome [GO:0003735]; translation [GO:0006412]	translation [GO:0006412]	structural constituent of ribosome [GO:0003735]	cytosolic small ribosomal subunit [GO:0022627]	GO:0022627; GO:0003735; GO:0006412	-0.454647	269	0	0	0	o	30.16
sll1249	4.46394	6.50535	5.71117	5.74281	5.11653	0.270019	0.0201036	0.125465	0.180437	0.180822	0.0216127	0.0630464	pantothenate synthetase/cytidylate kinase	panC/cmk panC/kcy sll1249	Pantothenate	Biosynthesis of cofactors, prosthetic groups, and carriers	CATALYTIC ACTIVITY: ATP + (R)-pantoate + beta-alanine = AMP + diphosphate + (R)-pantothenate.; CATALYTIC ACTIVITY: ATP + (d)CMP = ADP + (d)CDP.	Cytoplasmic	9.97	Q55074	PANCY_SYNY3	reviewed	Bifunctional pantoate ligase/cytidylate kinase [Includes: Pantoate--beta-alanine ligase (EC 6.3.2.1) (Pantoate-activating enzyme) (Pantothenate synthetase); Cytidylate kinase (CK) (EC 2.7.4.14) (Cytidine monophosphate kinase) (CMP kinase)]	6.3.2.1; 2.7.4.14	NA	NA	cytoplasm [GO:0005737]; ATP binding [GO:0005524]; cytidylate kinase activity [GO:0004127]; pantoate-beta-alanine ligase activity [GO:0004592]; pantothenate biosynthetic process [GO:0015940]; pyrimidine nucleotide metabolic process [GO:0006220]	pantothenate biosynthetic process [GO:0015940]; pyrimidine nucleotide metabolic process [GO:0006220]	ATP binding [GO:0005524]; cytidylate kinase activity [GO:0004127]; pantoate-beta-alanine ligase activity [GO:0004592]	cytoplasm [GO:0005737]	GO:0005524; GO:0004127; GO:0005737; GO:0004592; GO:0015940; GO:0006220	-0.0150097	513	0.15	0.08	0	o	55.46
sll1244	9.37449	10.5359	10.0064	10.2993	9.9273	0.317132	0.0096675	0.226843	0.150834	0.029934	0.00826438	0.0419175	50S ribosomal protein L9	rplI rpl9 sll1244	Ribosomal proteins: synthesis and modification	Translation	NA	Cytoplasmic	9.97	P42352	RL9_SYNY3	reviewed	50S ribosomal protein L9	NA	NA	FUNCTION: Binds to the 23S rRNA. {ECO:0000255|HAMAP-Rule:MF_00503}.	cytosolic large ribosomal subunit [GO:0022625]; rRNA binding [GO:0019843]; structural constituent of ribosome [GO:0003735]; translation [GO:0006412]	translation [GO:0006412]	rRNA binding [GO:0019843]; structural constituent of ribosome [GO:0003735]	cytosolic large ribosomal subunit [GO:0022625]	GO:0022625; GO:0019843; GO:0003735; GO:0006412	-0.0914474	152	0.07	0.07	0	o	16.64
sll1895	5.62758	5.9058	5.26559	5.52001	5.48386	0.28775	0.43686	0.472056	0.184894	0.0611141	0.825577	0.83	hypothetical protein	sll1895	NA	Hypothetical	NA	CytoplasmicMembrane	7.88	P74101	Y1895_SYNY3	reviewed	Uncharacterized protein sll1895	NA	NA	NA	NA	NA	NA	NA	NA	-0.166954	696	0.55	0	0	o	79.69
sll1894	7.48393	6.53558	6.23864	5.69921	6.41681	0.196106	0.0242332	0.110086	0.0852438	0.0313922	0.019414	0.0597273	riboflavin biosynthesis protein RibA	ribBA ribA sll1894	Riboflavin	Biosynthesis of cofactors, prosthetic groups, and carriers	CATALYTIC ACTIVITY: D-ribulose 5-phosphate = formate + L-3,4-dihydroxybutan-2-one 4-phosphate.; CATALYTIC ACTIVITY: GTP + 3 H(2)O = formate + 2,5-diamino-6-hydroxy-4-(5-phospho-D-ribosylamino)pyrimidine + diphosphate.	Cytoplasmic	9.97	P74104	RIBBA_SYNY3	reviewed	Riboflavin biosynthesis protein RibBA [Includes: 3,4-dihydroxy-2-butanone 4-phosphate synthase (DHBP synthase) (EC 4.1.99.12); GTP cyclohydrolase-2 (EC 3.5.4.25) (GTP cyclohydrolase II)]	4.1.99.12; 3.5.4.25	COFACTOR: Name=Mg(2+); Xref=ChEBI:CHEBI:18420; Evidence={ECO:0000250}; Name=Mn(2+); Xref=ChEBI:CHEBI:29035; Evidence={ECO:0000250}; ; Note=Binds 2 divalent metal cations per subunit. Magnesium or manganese. {ECO:0000250};; COFACTOR: Name=Zn(2+); Xref=ChEBI:CHEBI:29105; Evidence={ECO:0000250}; ; Note=Binds 1 zinc ion per subunit. {ECO:0000250};	FUNCTION: Catalyzes the conversion of D-ribulose 5-phosphate to formate and 3,4-dihydroxy-2-butanone 4-phosphate. {ECO:0000250}.; FUNCTION: Catalyzes the conversion of GTP to 2,5-diamino-6-ribosylamino-4(3H)-pyrimidinone 5'-phosphate (DARP), formate and pyrophosphate. {ECO:0000250}.	3,4-dihydroxy-2-butanone-4-phosphate synthase activity [GO:0008686]; GTP binding [GO:0005525]; GTP cyclohydrolase II activity [GO:0003935]; magnesium ion binding [GO:0000287]; manganese ion binding [GO:0030145]; zinc ion binding [GO:0008270]; riboflavin biosynthetic process [GO:0009231]	riboflavin biosynthetic process [GO:0009231]	3,4-dihydroxy-2-butanone-4-phosphate synthase activity [GO:0008686]; GTP binding [GO:0005525]; GTP cyclohydrolase II activity [GO:0003935]; magnesium ion binding [GO:0000287]; manganese ion binding [GO:0030145]; zinc ion binding [GO:0008270]	NA	GO:0008686; GO:0005525; GO:0003935; GO:0000287; GO:0030145; GO:0009231; GO:0008270	-0.173201	556	0.04	0.03	0	o	61.69
sll1893	5.43578	5.75526	4.9159	5.41369	5.55274	0.474306	0.381114	0.438954	0.0898287	0.247771	0.688953	0.701411	cyclase	hisF sll1893	Aromatic amino acid family	Amino acid biosynthesis	CATALYTIC ACTIVITY: 5-[(5-phospho-1-deoxyribulos-1-ylamino)methylideneamino]-1-(5-phosphoribosyl)imidazole-4-carboxamide + L-glutamine = imidazole-glycerol phosphate + 5-aminoimidazol-4-carboxamide ribonucleotide + L-glutamate + H(2)O.	Cytoplasmic	9.97	P74106	HIS6_SYNY3	reviewed	Imidazole glycerol phosphate synthase subunit HisF (EC 4.1.3.-) (IGP synthase cyclase subunit) (IGP synthase subunit HisF) (ImGP synthase subunit HisF) (IGPS subunit HisF)	4.1.3.-	NA	FUNCTION: IGPS catalyzes the conversion of PRFAR and glutamine to IGP, AICAR and glutamate. The HisF subunit catalyzes the cyclization activity that produces IGP and AICAR from PRFAR using the ammonia provided by the HisH subunit (By similarity). {ECO:0000250}.	cytoplasm [GO:0005737]; intracellular [GO:0005622]; imidazoleglycerol-phosphate synthase activity [GO:0000107]; lyase activity [GO:0016829]; histidine biosynthetic process [GO:0000105]	histidine biosynthetic process [GO:0000105]	imidazoleglycerol-phosphate synthase activity [GO:0000107]; lyase activity [GO:0016829]	cytoplasm [GO:0005737]; intracellular [GO:0005622]	GO:0005737; GO:0000105; GO:0000107; GO:0005622; GO:0016829	0.00804598	261	0.01	0	0	o	27.98
sll1892	8.12743	7.49342	7.2027	7.32711	7.44516	0.233053	0.257757	0.240402	0.0965922	0.0147655	0.277016	0.317315	unknown protein	sll1892	NA	Unknown	NA	Unknown	2.5	P74107	P74107_SYNY3	unreviewed	Sll1892 protein	NA	NA	NA	NA	NA	NA	NA	NA	0.256855	248	9.55	8.66	0	o	25.67
sll1891	9.25428	8.23501	8.08902	8.12237	8.88272	0.193862	0.060413	0.116164	0.0423473	0.0271512	0.00669929	0.0379065	unknown protein	sll1891	NA	Unknown	NA	Unknown	2.5	P74109	P74109_SYNY3	unreviewed	Sll1891 protein	NA	NA	NA	NA	NA	NA	NA	NA	0.103175	252	0.33	0.32	0	o	26.44
sll1888	7.56218	7.27748	6.76738	6.98858	7.23736	0.0311929	0.167302	0.049437	0.00686926	0.0205876	0.00626644	0.0372549	two-component sensor histidine kinase	sll1888	NA	Regulatory functions	NA	CytoplasmicMembrane	10	P74115	P74115_SYNY3	unreviewed	Sensory transduction histidine kinase	NA	NA	NA	intracellular [GO:0005622]; phosphorelay sensor kinase activity [GO:0000155]	NA	phosphorelay sensor kinase activity [GO:0000155]	intracellular [GO:0005622]	GO:0005622; GO:0000155	0.0206019	432	0.16	0	0	o	47.42
sll1884	7.10125	6.88775	6.54798	6.75316	6.77511	0.17443	0.250632	0.419582	0.191523	0.0801965	0.560466	0.585422	hypothetical protein	sll1884	NA	Hypothetical	NA	Cytoplasmic	8.96	P74121	P74121_SYNY3	unreviewed	Sll1884 protein	NA	NA	NA	NA	NA	NA	NA	NA	-0.67246	374	0.01	0.01	0	o	42.88
sll1883	7.84694	8.10497	7.9195	8.75685	8.49146	0.324595	0.42861	0.490667	0.0940463	0.0100157	0.231994	0.274109	arginine biosynthesis bifunctional protein ArgJ	argJ sll1883	Glutamate family / Nitrogen assimilation	Amino acid biosynthesis	CATALYTIC ACTIVITY: N(2)-acetyl-L-ornithine + L-glutamate = L-ornithine + N-acetyl-L-glutamate. {ECO:0000255|HAMAP-Rule:MF_01106}.; CATALYTIC ACTIVITY: Acetyl-CoA + L-glutamate = CoA + N-acetyl-L-glutamate. {ECO:0000255|HAMAP-Rule:MF_01106}.	Cytoplasmic	9.26	P74122	ARGJ_SYNY3	reviewed	Arginine biosynthesis bifunctional protein ArgJ [Cleaved into: Arginine biosynthesis bifunctional protein ArgJ alpha chain; Arginine biosynthesis bifunctional protein ArgJ beta chain] [Includes: Glutamate N-acetyltransferase (EC 2.3.1.35) (Ornithine acetyltransferase) (OATase) (Ornithine transacetylase); Amino-acid acetyltransferase (EC 2.3.1.1) (N-acetylglutamate synthase) (AGSase)]	2.3.1.35; 2.3.1.1	NA	FUNCTION: Catalyzes two activities which are involved in the cyclic version of arginine biosynthesis: the synthesis of N-acetylglutamate from glutamate and acetyl-CoA as the acetyl donor, and of ornithine by transacetylation between N(2)-acetylornithine and glutamate. {ECO:0000255|HAMAP-Rule:MF_01106}.	cytoplasm [GO:0005737]; acetyl-CoA:L-glutamate N-acetyltransferase activity [GO:0004042]; glutamate N-acetyltransferase activity [GO:0004358]; arginine biosynthetic process [GO:0006526]; ornithine biosynthetic process [GO:0006592]	arginine biosynthetic process [GO:0006526]; ornithine biosynthetic process [GO:0006592]	acetyl-CoA:L-glutamate N-acetyltransferase activity [GO:0004042]; glutamate N-acetyltransferase activity [GO:0004358]	cytoplasm [GO:0005737]	GO:0004042; GO:0006526; GO:0005737; GO:0004358; GO:0006592	-0.0711864	413	0.79	0.01	0	o	43.33
sll1873	8.4884	9.01758	9.96305	9.57651	8.5255	0.0719679	0.186501	0.182433	0.0539772	0.065634	0.00734531	0.0395652	unknown protein	sll1873	NA	Unknown	NA	Unknown	2	P74135	P74135_SYNY3	unreviewed	Sll1873 protein	NA	NA	NA	NA	NA	NA	NA	NA	-0.502479	121	0	0	0	o	12.91
sll1871	5.23804	5.06922	4.62454	4.9445	5.09595	0.0892608	0.179859	0.235475	0.110314	0.120893	0.290295	0.328514	two-component system sensory histidine kinase	sll1871	NA	Regulatory functions	CATALYTIC ACTIVITY: ATP + protein L-histidine = ADP + protein N-phospho-L-histidine. {ECO:0000256|SAAS:SAAS00577673}.	CytoplasmicMembrane	9.82	P74137	P74137_SYNY3	unreviewed	Sensory transduction histidine kinase	NA	NA	NA	integral component of membrane [GO:0016021]; intracellular [GO:0005622]; ATP binding [GO:0005524]; phosphorelay sensor kinase activity [GO:0000155]	NA	ATP binding [GO:0005524]; phosphorelay sensor kinase activity [GO:0000155]	integral component of membrane [GO:0016021]; intracellular [GO:0005622]	GO:0005524; GO:0016021; GO:0005622; GO:0000155	-0.0597923	674	47.03	22.56	2	i12-34o311-333i	74.95
sll1388	8.02563	6.95973	7.08884	6.88169	7.28649	0.0474547	0.211176	0.782583	0.0841051	0.0714632	0.0115969	0.0483898	transcriptional regulator, universal stress protein domain	sll1388	NA	Regulatory functions	NA	Cytoplasmic	8.96	P74148	Y1388_SYNY3	reviewed	Universal stress protein Sll1388 (USP Sll1388)	NA	NA	NA	response to stress [GO:0006950]	response to stress [GO:0006950]	NA	NA	GO:0006950	-0.00649351	154	0.23	0	0	o	17.3
sll1384	6.99927	7.40833	7.31674	7.43305	7.08746	0.378109	0.00495318	0.167797	0.088488	0.137594	0.395243	0.427515	similar to DnaJ protein	sll1384	Chaperones	Cellular processes	NA	Unknown	2	P74157	P74157_SYNY3	unreviewed	Sll1384 protein	NA	NA	NA	NA	NA	NA	NA	NA	-0.465924	314	0	0	0	o	34.55
sll1383	7.5857	7.00236	6.78343	7.09093	7.86836	0.362227	0.324913	0.563717	0.0967084	0.0316927	0.0492752	0.0938814	probable myo-inositol-1(or 4)-monophosphatase	suhB sll1383	NA	Regulatory functions	CATALYTIC ACTIVITY: Myo-inositol phosphate + H(2)O = myo-inositol + phosphate.	Cytoplasmic	9.26	P74158	SUHB_SYNY3	reviewed	Inositol-1-monophosphatase (I-1-Pase) (IMPase) (Inositol-1-phosphatase) (EC 3.1.3.25)	3.1.3.25	COFACTOR: Name=Mg(2+); Xref=ChEBI:CHEBI:18420; Evidence={ECO:0000250};	NA	cytoplasm [GO:0005737]; inositol monophosphate 1-phosphatase activity [GO:0008934]; inositol monophosphate 3-phosphatase activity [GO:0052832]; inositol monophosphate 4-phosphatase activity [GO:0052833]; magnesium ion binding [GO:0000287]; inositol metabolic process [GO:0006020]; inositol phosphate dephosphorylation [GO:0046855]; phosphatidylinositol phosphorylation [GO:0046854]; signal transduct…	inositol metabolic process [GO:0006020]; inositol phosphate dephosphorylation [GO:0046855]; phosphatidylinositol phosphorylation [GO:0046854]; signal transduction [GO:0007165]	inositol monophosphate 1-phosphatase activity [GO:0008934]; inositol monophosphate 3-phosphatase activity [GO:0052832]; inositol monophosphate 4-phosphatase activity [GO:0052833]; magnesium ion binding [GO:0000287]	cytoplasm [GO:0005737]	GO:0005737; GO:0006020; GO:0008934; GO:0052832; GO:0052833; GO:0046855; GO:0000287; GO:0046854; GO:0007165	-0.01777	287	1.69	1.45	0	o	31.3
sll1380	7.16451	6.9404	6.56658	6.45908	6.65462	0.0937329	0.16046	0.0906345	0.145513	0.0870628	0.0790121	0.122645	putative cytochrome oxidase d subunit II, membrane protein	sll1380	Respiratory terminal oxidases	Photosynthesis and respiration	NA	Unknown	2	P74162	P74162_SYNY3	unreviewed	Sll1380 protein	NA	NA	NA	outer membrane-bounded periplasmic space [GO:0030288]	NA	NA	outer membrane-bounded periplasmic space [GO:0030288]	GO:0030288	-0.326168	214	8.87	8.87	0	o	23.89
sll1376	7.43079	8.10794	7.90105	7.76467	7.47354	0.128055	0.292167	0.498114	0.0809136	0.125984	0.265622	0.305818	pyrD dihydroorotate dehydrogenase (fumarate)	pyrD MgdE sll1376	NA	Fatty acid, phospholipid and sterol metabolism	CATALYTIC ACTIVITY: A 1,2-diacyl-3-O-(beta-D-glucopyranosyl)-sn-glycerol = a 1,2-diacyl-3-O-(beta-D-galactopyranosyl)-sn-glycerol. {ECO:0000269|PubMed:25197079}.	CytoplasmicMembrane	10	P74167	MGDE_SYNY3	reviewed	Monoglucosyldiacylglycerol epimerase (GlcDG epimerase) (EC 5.1.3.34)	5.1.3.34	NA	FUNCTION: Involved in the biosynthesis of galactolipids found in the photosynthetic membranes. Catalyzes the isomerization of monoglucosyldiacylglycerol (GlcDG) to yield monogalactosyldiacylglycerol (MGDG). {ECO:0000269|PubMed:25197079}.	integral component of membrane [GO:0016021]; isomerase activity [GO:0016853]; oxidoreductase activity [GO:0016491]; glycerol metabolic process [GO:0006071]; lipid metabolic process [GO:0006629]; photosynthesis [GO:0015979]	glycerol metabolic process [GO:0006071]; lipid metabolic process [GO:0006629]; photosynthesis [GO:0015979]	isomerase activity [GO:0016853]; oxidoreductase activity [GO:0016491]	integral component of membrane [GO:0016021]	GO:0006071; GO:0016021; GO:0016853; GO:0006629; GO:0016491; GO:0015979	0.152683	410	76.88	16.78	4	o4-22i68-90o94-116i381-403o	45.96
sll1371	6.07716	6.51999	6.43653	6.63609	6.50877	0.131543	0.355396	0.343014	0.0581352	0.369605	0.193392	0.236952	cAMP receptor protein, essential for motility	sll1371	NA	Regulatory functions	NA	Cytoplasmic	9.97	P74171	P74171_SYNY3	unreviewed	Catabolite gene activator protein	NA	NA	NA	DNA binding [GO:0003677]; regulation of transcription, DNA-templated [GO:0006355]; transcription, DNA-templated [GO:0006351]	regulation of transcription, DNA-templated [GO:0006355]; transcription, DNA-templated [GO:0006351]	DNA binding [GO:0003677]	NA	GO:0003677; GO:0006355; GO:0006351	-0.178017	232	0	0	0	o	26.1
sll1370	5.74121	6.9003	6.29145	6.21788	5.6265	0.456117	0.224996	0.30101	0.0487676	0.117618	0.0904414	0.133644	mannose-1-phosphate guanylyltransferase	sll1370	Sugars	Energy metabolism	NA	Unknown	2	NA	NA	NA	NA	NA	NA	NA	NA	NA	NA	NA	NA	-0.147956	367	0.1	0.1	0	o	40.47
sll1182	8.14271	7.78843	7.72466	7.85026	7.98526	0.0560434	0.335592	0.168644	0.0732249	0.234078	0.197016	0.240347	cytochrome b6-f complex alternative iron-sulfur subunit (Rieske iron sulfur protein)	sll1182	Cytochrome b6/f complex	Photosynthesis and respiration	NA	Periplasmic	9.83	NA	NA	NA	NA	NA	NA	NA	NA	NA	NA	NA	NA	-0.153383	133	15.35	15.34	1	i7-29o	13.72
sll1180	7.33887	8.47894	7.52982	7.44258	7.07638	0.20744	0.0466065	0.0860892	0.129634	0.229898	0.0140493	0.0527318	toxin secretion ABC transporter ATP-binding protein	sll1180	NA	Transport and binding proteins	NA	CytoplasmicMembrane	10	NA	NA	NA	NA	NA	NA	NA	NA	NA	NA	NA	NA	0.0549951	1011	116.1	0.12	4	o450-472i492-514o562-584i591-613o	112.11
sll1178	5.87116	7.23635	6.4291	6.53202	5.4443	0.12686	0.00571592	0.127258	0.0832192	0.130147	0.00938647	0.0447972	probable carbamoyl transferase	sll1178	Amino acids and amines	Energy metabolism	NA	Cytoplasmic	9.97	P74178	Y1178_SYNY3	reviewed	Uncharacterized protein sll1178	NA	NA	NA	transferase activity [GO:0016740]; biosynthetic process [GO:0009058]	biosynthetic process [GO:0009058]	transferase activity [GO:0016740]	NA	GO:0009058; GO:0016740	-0.194146	615	0.27	0.02	0	o	69.15
sll1172	7.03031	7.64777	6.84177	6.6763	6.29912	0.216369	0.182403	0.100132	0.0960711	0.0940857	0.0457229	0.0895968	threonine synthase	thrC sll1172	Aspartate family	Amino acid biosynthesis	CATALYTIC ACTIVITY: O-phospho-L-homoserine + H(2)O = L-threonine + phosphate.	Cytoplasmic	9.26	P74193	THRC_SYNY3	reviewed	Threonine synthase (TS) (EC 4.2.3.1)	4.2.3.1	COFACTOR: Name=pyridoxal 5'-phosphate; Xref=ChEBI:CHEBI:597326; Evidence={ECO:0000250};	FUNCTION: Catalyzes the gamma-elimination of phosphate from L-phosphohomoserine and the beta-addition of water to produce L-threonine. {ECO:0000250}.	pyridoxal phosphate binding [GO:0030170]; threonine synthase activity [GO:0004795]; threonine biosynthetic process [GO:0009088]	threonine biosynthetic process [GO:0009088]	pyridoxal phosphate binding [GO:0030170]; threonine synthase activity [GO:0004795]	NA	GO:0030170; GO:0009088; GO:0004795	0.0277487	382	0.46	0	0	o	40.42
sll1444	7.86638	7.90712	7.22786	6.94188	7.16876	0.207954	0.0618142	0.318498	0.443105	0.0409096	0.0247648	0.0675225	3-isopropylmalate dehydratase small subunit	leuD sll1444	Branched chain family	Amino acid biosynthesis	CATALYTIC ACTIVITY: (2R,3S)-3-isopropylmalate = (2S)-2-isopropylmalate.	Cytoplasmic	9.26	P74207	LEUD_SYNY3	reviewed	3-isopropylmalate dehydratase small subunit (EC 4.2.1.33) (Alpha-IPM isomerase) (IPMI) (Isopropylmalate isomerase)	4.2.1.33	NA	FUNCTION: Catalyzes the isomerization between 2-isopropylmalate and 3-isopropylmalate, via the formation of 2-isopropylmaleate. {ECO:0000250}.	3-isopropylmalate dehydratase complex [GO:0009316]; 3-isopropylmalate dehydratase activity [GO:0003861]; leucine biosynthetic process [GO:0009098]	leucine biosynthetic process [GO:0009098]	3-isopropylmalate dehydratase activity [GO:0003861]	3-isopropylmalate dehydratase complex [GO:0009316]	GO:0003861; GO:0009316; GO:0009098	-0.0845	200	0.03	0	0	o	21.59
sll1443	6.18796	7.14328	6.49069	6.78843	6.46906	0.0803146	0.265632	0.346672	0.208998	0.08168	0.140259	0.186681	CTP synthetase	pyrG sll1443	Pyrimidine ribonucleotide biosynthesis	Purines, pyrimidines, nucleosides, and nucleotides	CATALYTIC ACTIVITY: ATP + UTP + L-glutamine = ADP + phosphate + CTP + L-glutamate.	Cytoplasmic	9.97	P74208	PYRG_SYNY3	reviewed	CTP synthase (EC 6.3.4.2) (CTP synthetase) (UTP--ammonia ligase)	6.3.4.2	NA	FUNCTION: Catalyzes the ATP-dependent amination of UTP to CTP with either L-glutamine or ammonia as the source of nitrogen. {ECO:0000250}.	ATP binding [GO:0005524]; CTP synthase activity [GO:0003883]; 'de novo' CTP biosynthetic process [GO:0044210]; glutamine metabolic process [GO:0006541]	'de novo' CTP biosynthetic process [GO:0044210]; glutamine metabolic process [GO:0006541]	ATP binding [GO:0005524]; CTP synthase activity [GO:0003883]	NA	GO:0044210; GO:0005524; GO:0003883; GO:0006541	-0.191392	546	0.09	0.05	0	o	60.82
sll1440	6.19908	7.16091	6.43076	6.50842	6.52988	0.23178	0.184522	0.452752	0.19647	0.0219869	0.232999	0.274719	pyridoxamine 5&#x27;-phosphate oxidase	pdxH fprA sll1440	Pyridoxine	Biosynthesis of cofactors, prosthetic groups, and carriers	CATALYTIC ACTIVITY: Pyridoxamine 5'-phosphate + H(2)O + O(2) = pyridoxal 5'-phosphate + NH(3) + H(2)O(2). {ECO:0000255|HAMAP-Rule:MF_01629}.; CATALYTIC ACTIVITY: Pyridoxine 5'-phosphate + O(2) = pyridoxal 5'-phosphate + H(2)O(2). {ECO:0000255|HAMAP-Rule:MF_01629}.	Cytoplasmic	9.26	P74211	PDXH_SYNY3	reviewed	Pyridoxine/pyridoxamine 5'-phosphate oxidase (EC 1.4.3.5) (PNP/PMP oxidase) (PNPOx) (Pyridoxal 5'-phosphate synthase)	1.4.3.5	COFACTOR: Name=FMN; Xref=ChEBI:CHEBI:58210; Evidence={ECO:0000255|HAMAP-Rule:MF_01629}; ; Note=Binds 1 FMN per subunit. {ECO:0000255|HAMAP-Rule:MF_01629};	FUNCTION: Catalyzes the oxidation of either pyridoxine 5'-phosphate (PNP) or pyridoxamine 5'-phosphate (PMP) into pyridoxal 5'-phosphate (PLP). {ECO:0000255|HAMAP-Rule:MF_01629}.	FMN binding [GO:0010181]; pyridoxamine-phosphate oxidase activity [GO:0004733]; pyridoxine biosynthetic process [GO:0008615]	pyridoxine biosynthetic process [GO:0008615]	FMN binding [GO:0010181]; pyridoxamine-phosphate oxidase activity [GO:0004733]	NA	GO:0010181; GO:0004733; GO:0008615	-0.581739	230	0.01	0	0	o	26.41
sll1435	8.14874	8.36231	7.88803	7.83959	7.59686	0.0447833	0.136558	0.183344	0.00789381	0.0242739	0.0201289	0.0606021	glutamyl-tRNA(Gln) amidotransferase subunit B	gatB sll1435	Aminoacyl tRNA synthetases and tRNA modification	Translation	CATALYTIC ACTIVITY: ATP + L-glutamyl-tRNA(Gln) + L-glutamine = ADP + phosphate + L-glutaminyl-tRNA(Gln) + L-glutamate.; CATALYTIC ACTIVITY: ATP + L-aspartyl-tRNA(Asn) + L-glutamine = ADP + phosphate + L-asparaginyl-tRNA(Asn) + L-glutamate.	Cytoplasmic	9.97	P74215	GATB_SYNY3	reviewed	Aspartyl/glutamyl-tRNA(Asn/Gln) amidotransferase subunit B (Asp/Glu-ADT subunit B) (EC 6.3.5.-)	6.3.5.-	NA	FUNCTION: Allows the formation of correctly charged Asn-tRNA(Asn) or Gln-tRNA(Gln) through the transamidation of misacylated Asp-tRNA(Asn) or Glu-tRNA(Gln) in organisms which lack either or both of asparaginyl-tRNA or glutaminyl-tRNA synthetases. The reaction takes place in the presence of glutamine and ATP through an activated phospho-Asp-tRNA(Asn) or phospho-Glu-tRNA(Gln) (By similarity). {ECO:…	ATP binding [GO:0005524]; glutaminyl-tRNA synthase (glutamine-hydrolyzing) activity [GO:0050567]; glutaminyl-tRNAGln biosynthesis via transamidation [GO:0070681]; translation [GO:0006412]	glutaminyl-tRNAGln biosynthesis via transamidation [GO:0070681]; translation [GO:0006412]	ATP binding [GO:0005524]; glutaminyl-tRNA synthase (glutamine-hydrolyzing) activity [GO:0050567]	NA	GO:0005524; GO:0050567; GO:0070681; GO:0006412	-0.366089	519	0.03	0	0	o	57.62
sll1434	8.70621	8.26973	7.73337	7.8454	7.87142	0.208581	0.141517	0.258073	0.0425399	0.065603	0.115966	0.160612	penicillin-binding protein	sll1434	Drug and analog sensitivity	Other categories	NA	CytoplasmicMembrane	10	NA	NA	NA	NA	NA	NA	NA	NA	NA	NA	NA	NA	-0.211385	650	22.85	22.78	1	i34-56o	70.29
sll1101	9.18119	10.7306	9.19089	8.99958	8.69964	0.257892	0.0418321	0.173019	0.240502	0.269281	0.0161455	0.0552035	30S ribosomal protein S10	rpsJ rps10 sll1101	Ribosomal proteins: synthesis and modification	Translation	NA	Cytoplasmic	9.97	P74226	RS10_SYNY3	reviewed	30S ribosomal protein S10	NA	NA	FUNCTION: Involved in the binding of tRNA to the ribosomes. {ECO:0000255|HAMAP-Rule:MF_00508}.	ribosome [GO:0005840]; structural constituent of ribosome [GO:0003735]; tRNA binding [GO:0000049]; translation [GO:0006412]	translation [GO:0006412]	structural constituent of ribosome [GO:0003735]; tRNA binding [GO:0000049]	ribosome [GO:0005840]	GO:0005840; GO:0003735; GO:0000049; GO:0006412	-0.440952	105	0	0	0	i	12.04
sll1099	11.8109	13.0487	12.3004	12.4308	11.7142	0.0084616	0.1535	0.406907	0.0609985	0.0236359	0.0169808	0.0561621	elongation factor Tu	tuf tufA sll1099	Protein modification and translation factors	Translation	NA	Cytoplasmic	10	P74227	EFTU_SYNY3	reviewed	Elongation factor Tu (EF-Tu)	NA	NA	FUNCTION: This protein promotes the GTP-dependent binding of aminoacyl-tRNA to the A-site of ribosomes during protein biosynthesis. {ECO:0000255|HAMAP-Rule:MF_00118}.	cytoplasm [GO:0005737]; intracellular [GO:0005622]; GTP binding [GO:0005525]; GTPase activity [GO:0003924]; translation elongation factor activity [GO:0003746]; translational elongation [GO:0006414]	translational elongation [GO:0006414]	GTPase activity [GO:0003924]; GTP binding [GO:0005525]; translation elongation factor activity [GO:0003746]	cytoplasm [GO:0005737]; intracellular [GO:0005622]	GO:0005525; GO:0003924; GO:0005737; GO:0005622; GO:0003746; GO:0006414	-0.2401	399	0.06	0.05	0	o	43.74
sll1098	10.1885	10.7299	10.0354	10.3316	9.9428	0.0444296	0.25005	0.368629	0.122758	0.0839588	0.194766	0.237972	elongation factor EF-G	fusB fus sll1098	Protein modification and translation factors	Translation	NA	Cytoplasmic	10	P74228	EFG2_SYNY3	reviewed	Elongation factor G 2 (EF-G 2)	NA	NA	FUNCTION: Catalyzes the GTP-dependent ribosomal translocation step during translation elongation. During this step, the ribosome changes from the pre-translocational (PRE) to the post-translocational (POST) state as the newly formed A-site-bound peptidyl-tRNA and P-site-bound deacylated tRNA move to the P and E sites, respectively. Catalyzes the coordinated movement of the two tRNA molecules, the…	cytoplasm [GO:0005737]; intracellular [GO:0005622]; GTP binding [GO:0005525]; GTPase activity [GO:0003924]; translation elongation factor activity [GO:0003746]	NA	GTPase activity [GO:0003924]; GTP binding [GO:0005525]; translation elongation factor activity [GO:0003746]	cytoplasm [GO:0005737]; intracellular [GO:0005622]	GO:0005525; GO:0003924; GO:0005737; GO:0005622; GO:0003746	-0.0981187	691	0.01	0	0	o	75.44
sll1097	9.39214	10.1166	8.88244	8.34572	8.40242	0.0591468	0.0203776	0.148019	0.0395561	0.336421	0.00116314	0.0250259	30S ribosomal protein S7	rpsG rps7 sll1097	Ribosomal proteins: synthesis and modification	Translation	NA	Cytoplasmic	9.26	P74229	RS7_SYNY3	reviewed	30S ribosomal protein S7	NA	NA	FUNCTION: One of the primary rRNA binding proteins, it binds directly to 16S rRNA where it nucleates assembly of the head domain of the 30S subunit. Is located at the subunit interface close to the decoding center, probably blocks exit of the E-site tRNA. {ECO:0000255|HAMAP-Rule:MF_00480}.	cytosolic small ribosomal subunit [GO:0022627]; mRNA binding [GO:0003729]; rRNA binding [GO:0019843]; structural constituent of ribosome [GO:0003735]; tRNA binding [GO:0000049]; ribosomal small subunit assembly [GO:0000028]; translation [GO:0006412]	ribosomal small subunit assembly [GO:0000028]; translation [GO:0006412]	mRNA binding [GO:0003729]; rRNA binding [GO:0019843]; structural constituent of ribosome [GO:0003735]; tRNA binding [GO:0000049]	cytosolic small ribosomal subunit [GO:0022627]	GO:0022627; GO:0003729; GO:0019843; GO:0000028; GO:0003735; GO:0000049; GO:0006412	-0.494231	156	0.01	0.01	0	i	17.39
sll1091	8.72585	10.147	10.7819	10.7457	9.88514	0.0452765	0.0834344	0.205601	0.0261664	0.124834	0.00120018	0.0250259	geranylgeranyl hydrogenase	chlP sll1091	Cobalamin, heme, phycobilin and porphyrin	Biosynthesis of cofactors, prosthetic groups, and carriers	CATALYTIC ACTIVITY: Phytyl diphosphate + 3 NADP(+) = geranylgeranyl diphosphate + 3 NADPH.	Cytoplasmic	8.96	Q55087	CHLP_SYNY3	reviewed	Geranylgeranyl diphosphate reductase (EC 1.3.1.83) (Geranylgeranyl reductase)	1.3.1.83	NA	FUNCTION: Catalyzes the stepwise hydrogenation of geranylgeraniol to phytol during chlorophyll A (ChlA) biosynthesis.	FAD binding [GO:0071949]; geranylgeranyl reductase activity [GO:0045550]; oxidoreductase activity, acting on the CH-CH group of donors, NAD or NADP as acceptor [GO:0016628]; chlorophyll biosynthetic process [GO:0015995]; photosynthesis [GO:0015979]	chlorophyll biosynthetic process [GO:0015995]; photosynthesis [GO:0015979]	FAD binding [GO:0071949]; geranylgeranyl reductase activity [GO:0045550]; oxidoreductase activity, acting on the CH-CH group of donors, NAD or NADP as acceptor [GO:0016628]	NA	GO:0071949; GO:0015995; GO:0045550; GO:0016628; GO:0015979	-0.20172	407	0.14	0.14	0	o	44.89
sll1089	6.91832	7.36393	7.38487	7.49486	7.58765	0.0499257	0.00791026	0.0784158	0.168313	0.215806	0.0459461	0.0896625	periplasmic protein, function unknown	sll1089	NA	Unknown	NA	CytoplasmicMembrane	9.86	P74251	P74251_SYNY3	unreviewed	Sll1089 protein	NA	NA	NA	outer membrane-bounded periplasmic space [GO:0030288]	NA	NA	outer membrane-bounded periplasmic space [GO:0030288]	GO:0030288	-0.225822	213	8.81	8.72	0	o	23.5
sll1563	4.6967	6.19172	5.26259	5.56288	4.46789	0.0642659	0.278692	0.104055	0.360046	0.00887574	0.0320831	0.0752896	unknown protein	sll1563	NA	Unknown	NA	Unknown	5.48	P74273	P74273_SYNY3	unreviewed	Sll1563 protein	NA	NA	NA	NA	NA	NA	NA	NA	-0.256443	939	0.05	0	0	o	107.21
sll1561	7.3591	7.50124	6.90761	7.24162	6.90502	0.238308	0.281312	0.393088	0.183092	0.0588702	0.288885	0.327248	proline oxidase	sll1561	Amino acids and amines	Energy metabolism	NA	Cytoplasmic	9.97	NA	NA	NA	NA	NA	NA	NA	NA	NA	NA	NA	NA	-0.224646	990	8.32	0	0	o	110.05
sll1559	8.53211	9.4374	8.83363	8.91952	8.31042	0.126214	0.153119	0.0978526	0.0726127	0.101921	0.0477352	0.09188	soluble hydrogenase 42 kD subunit	sll1559	Hydrogenase	Other categories	NA	Cytoplasmic	9.97	P74281	P74281_SYNY3	unreviewed	Soluble hydrogenase 42 kD subunit	NA	COFACTOR: Name=pyridoxal 5'-phosphate; Xref=ChEBI:CHEBI:597326; Evidence={ECO:0000256|PIRSR:PIRSR000524-50, ECO:0000256|RuleBase:RU004504};	NA	catalytic activity [GO:0003824]	NA	catalytic activity [GO:0003824]	NA	GO:0003824	0.0414062	384	0.12	0	0	o	40.77
sll1555	6.75714	6.86705	6.43806	5.90812	5.979	0.0185335	0.0328061	0.00654646	0.349888	0.145204	0.00709847	0.0392792	two-component hybrid sensor and regulator	sll1555	NA	Regulatory functions	NA	Cytoplasmic	9.97	P74288	P74288_SYNY3	unreviewed	Hybrid sensory kinase	NA	NA	NA	intracellular [GO:0005622]; phosphorelay sensor kinase activity [GO:0000155]	NA	phosphorelay sensor kinase activity [GO:0000155]	intracellular [GO:0005622]	GO:0005622; GO:0000155	-0.14837	368	0.01	0	0	o	41.48
sll1553	6.95249	7.95701	7.24999	7.34111	6.67802	0.139225	0.30836	0.182897	0.0450016	0.0159424	0.0144879	0.0532486	phenylalanyl-tRNA synthetase	pheT sll1553	Aminoacyl tRNA synthetases and tRNA modification	Translation	CATALYTIC ACTIVITY: ATP + L-phenylalanine + tRNA(Phe) = AMP + diphosphate + L-phenylalanyl-tRNA(Phe).	Cytoplasmic	10	P74296	SYFB_SYNY3	reviewed	Phenylalanine--tRNA ligase beta subunit (EC 6.1.1.20) (Phenylalanyl-tRNA synthetase beta subunit) (PheRS)	6.1.1.20	COFACTOR: Name=Mg(2+); Xref=ChEBI:CHEBI:18420; Evidence={ECO:0000250}; ; Note=Binds 2 magnesium ions per tetramer. {ECO:0000250};	NA	phenylalanine-tRNA ligase complex [GO:0009328]; ATP binding [GO:0005524]; magnesium ion binding [GO:0000287]; phenylalanine-tRNA ligase activity [GO:0004826]; tRNA binding [GO:0000049]; phenylalanyl-tRNA aminoacylation [GO:0006432]; tRNA processing [GO:0008033]	phenylalanyl-tRNA aminoacylation [GO:0006432]; tRNA processing [GO:0008033]	ATP binding [GO:0005524]; magnesium ion binding [GO:0000287]; phenylalanine-tRNA ligase activity [GO:0004826]; tRNA binding [GO:0000049]	phenylalanine-tRNA ligase complex [GO:0009328]	GO:0005524; GO:0000287; GO:0004826; GO:0009328; GO:0006432; GO:0000049; GO:0008033	-0.111975	810	0	0	0	o	87.9
sll0921	6.83429	7.32077	6.71905	6.55256	6.46882	0.336645	0.0264945	0.121508	0.173974	0.0320129	0.00478245	0.0353817	two-component response regulator NarL subfamily	sll0921	NA	Regulatory functions	NA	Cytoplasmic	9.97	P74298	P74298_SYNY3	unreviewed	NarL subfamily	NA	NA	NA	intracellular [GO:0005622]; DNA binding [GO:0003677]; phosphorelay signal transduction system [GO:0000160]; regulation of transcription, DNA-templated [GO:0006355]; transcription, DNA-templated [GO:0006351]	phosphorelay signal transduction system [GO:0000160]; regulation of transcription, DNA-templated [GO:0006355]; transcription, DNA-templated [GO:0006351]	DNA binding [GO:0003677]	intracellular [GO:0005622]	GO:0003677; GO:0005622; GO:0000160; GO:0006355; GO:0006351	0.0144144	222	0.01	0	0	o	24.17
sll0920	6.6232	7.53709	7.06451	6.94398	6.3744	0.00364898	0.0209712	0.0075216	0.127485	0.161372	0.000496365	0.0188995	phosphoenolpyruvate carboxylase	ppc sll0920	Pyruvate and acetyl-CoA metabolism	Energy metabolism	CATALYTIC ACTIVITY: Phosphate + oxaloacetate = H(2)O + phosphoenolpyruvate + HCO(3)(-).	Cytoplasmic	8.96	P74299	CAPP_SYNY3	reviewed	Phosphoenolpyruvate carboxylase (PEPC) (PEPCase) (EC 4.1.1.31)	4.1.1.31	COFACTOR: Name=Mg(2+); Xref=ChEBI:CHEBI:18420; Evidence={ECO:0000250};	FUNCTION: Forms oxaloacetate, a four-carbon dicarboxylic acid source for the tricarboxylic acid cycle. {ECO:0000250}.	magnesium ion binding [GO:0000287]; phosphoenolpyruvate carboxylase activity [GO:0008964]; carbon fixation [GO:0015977]; oxaloacetate metabolic process [GO:0006107]; tricarboxylic acid cycle [GO:0006099]	carbon fixation [GO:0015977]; oxaloacetate metabolic process [GO:0006107]; tricarboxylic acid cycle [GO:0006099]	magnesium ion binding [GO:0000287]; phosphoenolpyruvate carboxylase activity [GO:0008964]	NA	GO:0015977; GO:0000287; GO:0006107; GO:0008964; GO:0006099	-0.365474	1034	0.04	0	0	o	118.96
sll0915	6.01033	6.70541	6.27984	6.26779	5.60623	0.0196188	0.261039	0.518885	0.0121609	0.024456	0.00302439	0.0328188	periplasmic protease	sll0915	Other	Other categories	NA	Unknown	4.9	NA	NA	NA	NA	NA	NA	NA	NA	NA	NA	NA	NA	-0.398092	524	5.85	5.83	0	o	59.6
sll0912	4.6369	5.55935	4.91419	5.2718	4.78361	0.0852301	0.336181	0.285268	0.0181029	0.0248132	0.00806908	0.0411695	ABC transporter ATP binding protein	sll0912	NA	Transport and binding proteins	NA	Cytoplasmic	9.97	P74317	P74317_SYNY3	unreviewed	ABC transporter	NA	NA	NA	ATP binding [GO:0005524]; ATPase activity [GO:0016887]; DNA binding [GO:0003677]	NA	ATPase activity [GO:0016887]; ATP binding [GO:0005524]; DNA binding [GO:0003677]	NA	GO:0005524; GO:0016887; GO:0003677	-0.504403	636	0	0	0	o	72.19
sll1536	8.59578	8.93634	8.3334	8.5912	8.84271	0.114168	0.0878889	0.361603	0.0266394	0.0970446	0.153616	0.198818	molybdopterin biosynthesis MoeB protein	sll1536	Molybdopterin	Biosynthesis of cofactors, prosthetic groups, and carriers	NA	Cytoplasmic	9.97	NA	NA	NA	NA	NA	NA	NA	NA	NA	NA	NA	NA	-0.0492347	392	19.31	17.94	1	i38-60o	42.77
sll1533	7.65728	6.82509	7.05545	7.68272	8.51703	0.61556	0.0188419	0.0999988	0.0498776	0.128481	0.00690098	0.0386592	twitching mobility protein	sll1533	Chemotaxis	Cellular processes	NA	Cytoplasmic	9.97	NA	NA	NA	NA	NA	NA	NA	NA	NA	NA	NA	NA	-0.416355	428	0.2	0	0	o	47.91
ssl2982	7.94435	8.28624	7.45966	7.07323	6.89321	0.114695	0.284062	0.232222	0.120718	0.485335	0.0694615	0.113848	DNA-directed RNA polymerase omega subunit rpoZ	rpoZ ssl2982	RNA synthesis, modification, and DNA transcription	Transcription	CATALYTIC ACTIVITY: Nucleoside triphosphate + RNA(n) = diphosphate + RNA(n+1).	Unknown	2	P74352	RPOZ_SYNY3	reviewed	DNA-directed RNA polymerase subunit omega (RNAP omega subunit) (EC 2.7.7.6) (RNA polymerase omega subunit) (Transcriptase subunit omega)	2.7.7.6	NA	FUNCTION: Promotes RNA polymerase assembly. Latches the N- and C-terminal regions of the beta' subunit thereby facilitating its interaction with the beta and alpha subunits (By similarity). {ECO:0000250}.	DNA binding [GO:0003677]; DNA-directed RNA polymerase activity [GO:0003899]; transcription, DNA-templated [GO:0006351]	transcription, DNA-templated [GO:0006351]	DNA binding [GO:0003677]; DNA-directed RNA polymerase activity [GO:0003899]	NA	GO:0003677; GO:0003899; GO:0006351	-0.805263	76	0	0	0	i	8.74
sll1528	4.64859	7.34245	6.11513	6.34471	4.83063	0.134403	0.171551	0.280993	0.0435341	0.118071	0.00784482	0.0409542	unknown protein	sll1528	NA	Unknown	NA	Cytoplasmic	8.96	P74358	P74358_SYNY3	unreviewed	Sll1528 protein	NA	NA	NA	transferase activity, transferring glycosyl groups [GO:0016757]	NA	transferase activity, transferring glycosyl groups [GO:0016757]	NA	GO:0016757	-0.443072	996	0.01	0	0	o	114.62
sll1526	6.48332	7.7939	7.11274	6.84877	5.83251	0.206634	0.0466409	0.339617	0.0698671	0.120549	0.00647145	0.0373024	putative S-adenosylmethionine-dependent methyltransferase	sll1526	Aminoacyl tRNA synthetases and tRNA modification	Translation	NA	Cytoplasmic	8.96	P74360	Y1526_SYNY3	reviewed	Uncharacterized protein sll1526	NA	NA	NA	S-adenosylmethionine-dependent methyltransferase activity [GO:0008757]; methylation [GO:0032259]	methylation [GO:0032259]	S-adenosylmethionine-dependent methyltransferase activity [GO:0008757]	NA	GO:0008757; GO:0032259	-0.308696	506	1.77	0.07	0	o	57.74
sll1525	10.3237	11.6515	11.1317	11.1357	10.4807	0.0150883	0.156054	0.265114	0.0336183	0.0120432	0.00349446	0.0347689	phosphoribulokinase	prk ptk sll1525	CO2 fixation	Photosynthesis and respiration	CATALYTIC ACTIVITY: ATP + D-ribulose 5-phosphate = ADP + D-ribulose 1,5-bisphosphate.	Cytoplasmic	9.97	P37101	KPPR_SYNY3	reviewed	Phosphoribulokinase (PRK) (PRKase) (EC 2.7.1.19) (Phosphopentokinase)	2.7.1.19	NA	NA	cytosol [GO:0005829]; ATP binding [GO:0005524]; phosphoribulokinase activity [GO:0008974]; uridine kinase activity [GO:0004849]; pyrimidine nucleobase metabolic process [GO:0006206]; pyrimidine nucleoside salvage [GO:0043097]; reductive pentose-phosphate cycle [GO:0019253]; UMP biosynthetic process [GO:0006222]	pyrimidine nucleobase metabolic process [GO:0006206]; pyrimidine nucleoside salvage [GO:0043097]; reductive pentose-phosphate cycle [GO:0019253]; UMP biosynthetic process [GO:0006222]	ATP binding [GO:0005524]; phosphoribulokinase activity [GO:0008974]; uridine kinase activity [GO:0004849]	cytosol [GO:0005829]	GO:0005524; GO:0006222; GO:0005829; GO:0008974; GO:0006206; GO:0043097; GO:0019253; GO:0004849	-0.371988	332	0.02	0.02	0	o	37.92
sll1521	6.07225	5.8161	5.24154	5.21227	5.33058	0.109169	0.0311647	0.0190254	0.219359	0.548313	0.00862878	0.0426141	flavoprotein	dfa3 sll1521	Other	Other categories	NA	Cytoplasmic	9.26	P74373	DFA3_SYNY3	reviewed	Putative diflavin flavoprotein A 3 (EC 1.-.-.-)	1.-.-.-	COFACTOR: Name=Fe cation; Xref=ChEBI:CHEBI:24875; ; Note=Binds 2 iron ions per subunit.;	FUNCTION: Mediates electron transfer from NADH to oxygen, reducing it to water. This modular protein has 3 redox cofactors, in other organisms the same activity requires 2 or 3 proteins (By similarity). {ECO:0000250}.	electron carrier activity [GO:0009055]; FMN binding [GO:0010181]; oxidoreductase activity [GO:0016491]; oxidation-reduction process [GO:0055114]	oxidation-reduction process [GO:0055114]	electron carrier activity [GO:0009055]; FMN binding [GO:0010181]; oxidoreductase activity [GO:0016491]	NA	GO:0010181; GO:0009055; GO:0055114; GO:0016491	-0.110888	597	0.06	0.04	0	o	65.1
sll0427	9.73272	10.6925	11.8544	11.5185	10.1104	0.0322231	0.121751	0.0789538	0.105019	0.075693	0.00225975	0.0318021	photosystem II manganese-stabilizing polypeptide	psbO sll0427	Photosystem II	Photosynthesis and respiration	NA	Unknown	2.5	P10549	PSBO_SYNY3	reviewed	Photosystem II manganese-stabilizing polypeptide (MSP)	NA	NA	FUNCTION: MSP binds to a putative Mn-binding protein and keeps 2 of the 4 Mn-atoms associated with PSII.	extrinsic component of membrane [GO:0019898]; integral component of membrane [GO:0016021]; photosystem II oxygen evolving complex [GO:0009654]; plasma membrane-derived thylakoid photosystem II [GO:0030096]; calcium ion binding [GO:0005509]; photosynthesis [GO:0015979]; photosystem II stabilization [GO:0042549]	photosynthesis [GO:0015979]; photosystem II stabilization [GO:0042549]	calcium ion binding [GO:0005509]	extrinsic component of membrane [GO:0019898]; integral component of membrane [GO:0016021]; photosystem II oxygen evolving complex [GO:0009654]; plasma membrane-derived thylakoid photosystem II [GO:0030096]	GO:0005509; GO:0019898; GO:0016021; GO:0015979; GO:0009654; GO:0042549; GO:0030096	-0.205839	274	22.6	22.58	1	i7-29o	29.92
sll0421	6.81622	8.43369	7.55726	7.6412	6.49553	0.183905	0.360904	0.258644	0.108414	0.0607963	0.0219457	0.0635242	adenylosuccinate lyase	purB sll0421	Purine ribonucleotide biosynthesis	Purines, pyrimidines, nucleosides, and nucleotides	CATALYTIC ACTIVITY: N(6)-(1,2-dicarboxyethyl)AMP = fumarate + AMP.; CATALYTIC ACTIVITY: (S)-2-(5-amino-1-(5-phospho-D-ribosyl)imidazole-4-carboxamido)succinate = fumarate + 5-amino-1-(5-phospho-D-ribosyl)imidazole-4-carboxamide.	Cytoplasmic	9.97	P74384	PUR8_SYNY3	reviewed	Adenylosuccinate lyase (ASL) (EC 4.3.2.2) (Adenylosuccinase) (ASase)	4.3.2.2	NA	NA	(S)-2-(5-amino-1-(5-phospho-D-ribosyl)imidazole-4-carboxamido)succinate AMP-lyase (fumarate-forming) activity [GO:0070626]; N6-(1,2-dicarboxyethyl)AMP AMP-lyase (fumarate-forming) activity [GO:0004018]; 'de novo' AMP biosynthetic process [GO:0044208]; 'de novo' IMP biosynthetic process [GO:0006189]; protein tetramerization [GO:0051262]; purine nucleotide metabolic process [GO:0006163]	'de novo' AMP biosynthetic process [GO:0044208]; 'de novo' IMP biosynthetic process [GO:0006189]; protein tetramerization [GO:0051262]; purine nucleotide metabolic process [GO:0006163]	(S)-2-(5-amino-1-(5-phospho-D-ribosyl)imidazole-4-carboxamido)succinate AMP-lyase (fumarate-forming) activity [GO:0070626]; N6-(1,2-dicarboxyethyl)AMP AMP-lyase (fumarate-forming) activity [GO:0004018]	NA	GO:0044208; GO:0006189; GO:0070626; GO:0004018; GO:0051262; GO:0006163	-0.135499	431	0.08	0	0	o	48.43
sll0418	6.95956	6.93167	6.63662	6.28443	6.4958	0.00677071	0.0581595	0.182644	0.123473	0.160158	0.0883278	0.131557	2-methyl-6-phytylbenzoquinone methyltransferase	sll0418	NA	Fatty acid, phospholipid and sterol metabolism	CATALYTIC ACTIVITY: S-adenosyl-L-methionine + 2-methyl-6-phytylbenzene-1,4-diol = S-adenosyl-L-homocysteine + 2,3-dimethyl-6-phytylbenzene-1,4-diol. {ECO:0000269|PubMed:11821038}.; CATALYTIC ACTIVITY: S-adenosyl-L-methionine + 2-methyl-6-all-trans-nonaprenylbenzene-1,4-diol = S-adenosyl-L-homocysteine + plastoquinol. {ECO:0000269|PubMed:11821038}.; CATALYTIC ACTIVITY: S-adenosyl-L-methionine + 6-…	Cytoplasmic	9.26	P74388	BQMT_SYNY3	reviewed	2-methyl-6-phytyl-1,4-hydroquinone methyltransferase (EC 2.1.1.295) (2-methyl-6-phytylbenzoquinone/2-methyl-6-solanyl-1,4-benzoquinone methyltransferase) (MPBQ/MSBQ methyltransferase)	2.1.1.295	NA	FUNCTION: Involved in a key methylation step in both tocopherol (vitamin E) and plastoquinone synthesis. Catalyzes the conversion of 2-methyl-6-phytyl-1,4-hydroquinol (MPBQ) to 2,3-dimethyl-6-phytyl-1,4-hydroquinol (DMPQ, a substrate for tocopherol cyclase), and 2-methyl-6-solanyl-1,4-benzoquinol (MSBQ) to plastoquinol. {ECO:0000269|PubMed:11821038}.	2-methyl-6-phytyl-1,4-benzoquinone methyltransferase activity [GO:0051741]; vitamin E biosynthetic process [GO:0010189]	vitamin E biosynthetic process [GO:0010189]	2-methyl-6-phytyl-1,4-benzoquinone methyltransferase activity [GO:0051741]	NA	GO:0051741; GO:0010189	0.0506289	318	31.83	21.85	1	i5-27o	34.95
sll0274	6.92155	6.392	6.36426	6.51768	6.32314	0.390088	0.203567	0.82102	0.016742	0.139656	0.601284	0.619642	hypothetical protein	sll0274	NA	Hypothetical	NA	Extracellular	9.71	P74392	P74392_SYNY3	unreviewed	Sll0274 protein	NA	NA	NA	NA	NA	NA	NA	NA	-0.0770408	196	16.39	15.24	0	o	21.48
sll0268	7.82982	7.83132	7.78477	8.03493	7.92771	0.203452	0.191638	0.205365	0.243142	0.0723932	0.878156	0.880502	hypothetical protein	sll0268	NA	Hypothetical	NA	Unknown	2	P74399	P74399_SYNY3	unreviewed	Sll0268 protein	NA	NA	NA	integral component of membrane [GO:0016021]	NA	NA	integral component of membrane [GO:0016021]	GO:0016021	-0.191852	135	22.29	22.29	1	o27-49i	14.37
sll0258	9.72617	9.69703	10.6884	10.2869	9.76499	0.027963	0.361234	0.280436	0.0825376	0.0198645	0.0522605	0.0966262	cytochrome c550	psbV petK sll0258	Photosystem II	Photosynthesis and respiration	NA	CytoplasmicMembrane	10	Q55013	CY550_SYNY3	reviewed	Cytochrome c-550 (Cytochrome c549) (Cytochrome c550) (Low-potential cytochrome c)	NA	COFACTOR: Name=heme; Xref=ChEBI:CHEBI:30413; Evidence={ECO:0000269|PubMed:11315568, ECO:0000269|PubMed:12069591}; ; Note=Binds 1 heme group covalently per subunit. {ECO:0000269|PubMed:11315568, ECO:0000269|PubMed:12069591};	FUNCTION: Low-potential cytochrome c that plays a role in the oxygen-evolving complex of photosystem II (PSII). Required for normal function or stabilization of PSII. Extrinsic protein associated with PSII that enhances oxygen evolution. {ECO:0000305}.	plasma membrane-derived thylakoid photosystem II [GO:0030096]; thylakoid membrane [GO:0042651]; electron carrier activity [GO:0009055]; heme binding [GO:0020037]; iron ion binding [GO:0005506]; cytochrome c-heme linkage [GO:0018063]; photosynthesis, light reaction [GO:0019684]; respiratory electron transport chain [GO:0022904]	cytochrome c-heme linkage [GO:0018063]; photosynthesis, light reaction [GO:0019684]; respiratory electron transport chain [GO:0022904]	electron carrier activity [GO:0009055]; heme binding [GO:0020037]; iron ion binding [GO:0005506]	plasma membrane-derived thylakoid photosystem II [GO:0030096]; thylakoid membrane [GO:0042651]	GO:0018063; GO:0009055; GO:0020037; GO:0005506; GO:0019684; GO:0030096; GO:0022904; GO:0042651	-0.285625	160	19.91	19.91	1	o4-26i	17.89
sll0362	6.38208	6.92476	6.11715	6.29326	5.70534	0.182497	0.212697	0.283852	0.0983792	0.0130042	0.0451263	0.0891441	alanyl-tRNA synthetase	alaS sll0362	Aminoacyl tRNA synthetases and tRNA modification	Translation	CATALYTIC ACTIVITY: ATP + L-alanine + tRNA(Ala) = AMP + diphosphate + L-alanyl-tRNA(Ala). {ECO:0000255|HAMAP-Rule:MF_00036}.	Cytoplasmic	10	P74423	SYA_SYNY3	reviewed	Alanine--tRNA ligase (EC 6.1.1.7) (Alanyl-tRNA synthetase) (AlaRS)	6.1.1.7	COFACTOR: Name=Zn(2+); Xref=ChEBI:CHEBI:29105; Evidence={ECO:0000255|HAMAP-Rule:MF_00036}; ; Note=Binds 1 zinc ion per subunit. {ECO:0000255|HAMAP-Rule:MF_00036};	FUNCTION: Catalyzes the attachment of alanine to tRNA(Ala) in a two-step reaction: alanine is first activated by ATP to form Ala-AMP and then transferred to the acceptor end of tRNA(Ala). Also edits incorrectly charged Ser-tRNA(Ala) and Gly-tRNA(Ala) via its editing domain. {ECO:0000255|HAMAP-Rule:MF_00036}.	cytosol [GO:0005829]; alanine-tRNA ligase activity [GO:0004813]; amino acid binding [GO:0016597]; ATP binding [GO:0005524]; tRNA binding [GO:0000049]; zinc ion binding [GO:0008270]; alanyl-tRNA aminoacylation [GO:0006419]; tRNA modification [GO:0006400]	alanyl-tRNA aminoacylation [GO:0006419]; tRNA modification [GO:0006400]	alanine-tRNA ligase activity [GO:0004813]; amino acid binding [GO:0016597]; ATP binding [GO:0005524]; tRNA binding [GO:0000049]; zinc ion binding [GO:0008270]	cytosol [GO:0005829]	GO:0005524; GO:0004813; GO:0006419; GO:0016597; GO:0005829; GO:0000049; GO:0006400; GO:0008270	-0.15325	877	0.03	0.01	0	o	96.16
ssl0707	10.564	11.2546	11.546	11.8274	11.2386	0.203422	0.00882457	0.352966	0.0461563	0.0763558	0.0223573	0.0643844	nitrogen regulatory protein P-II	glnB ssl0707	Glutamate family / Nitrogen assimilation	Amino acid biosynthesis	NA	CytoplasmicMembrane	7.88	Q55247	GLNB_SYNY3	reviewed	Nitrogen regulatory protein P-II (PII signal transducing protein)	NA	NA	FUNCTION: P-II indirectly controls the transcription of the GS gene (glnA). P-II prevents NR-II-catalyzed conversion of NR-I to NR-I-phosphate, the transcriptional activator of glnA. When P-II is phosphorylated, these events are reversed. In nitrogen-limiting conditions, when the ratio of Gln to 2-ketoglutarate decreases, P-II is phosphorylated which allows the deadenylation of glutamine syntheta…	enzyme regulator activity [GO:0030234]; nucleotide binding [GO:0000166]; regulation of nitrogen utilization [GO:0006808]; regulation of transcription, DNA-templated [GO:0006355]; transcription, DNA-templated [GO:0006351]	regulation of nitrogen utilization [GO:0006808]; regulation of transcription, DNA-templated [GO:0006355]; transcription, DNA-templated [GO:0006351]	enzyme regulator activity [GO:0030234]; nucleotide binding [GO:0000166]	NA	GO:0030234; GO:0000166; GO:0006808; GO:0006355; GO:0006351	-0.09375	112	0.99	0.99	0	o	12.4
sll0149	7.11833	7.15374	6.67522	7.04871	7.00916	0.0169029	0.212073	0.151866	0.164744	0.174132	0.326666	0.364184	hypothetical protein	sll0149	NA	Hypothetical	NA	Cytoplasmic	8.96	P74452	P74452_SYNY3	unreviewed	Sll0149 protein	NA	NA	NA	NA	NA	NA	NA	NA	-0.255137	584	0.07	0.06	0	o	65.83
sll0148	7.1389	7.25585	6.58124	6.66313	6.46908	0.143293	0.109248	0.160352	0.0703658	0.0167465	0.0443119	0.0884698	hypothetical protein	sll0148	NA	Hypothetical	NA	CytoplasmicMembrane	9.82	P74453	P74453_SYNY3	unreviewed	Sll0148 protein	NA	NA	NA	NA	NA	NA	NA	NA	-0.103673	735	7.39	7.35	0	o	78.52
sll0147	5.46152	6.22783	5.64463	5.49623	5.09699	0.285964	0.2411	0.207864	0.151605	0.0347207	0.0969335	0.14077	pgmB beta-phosphoglucomutase	pgmB sll0147	Carotenoid	Biosynthesis of cofactors, prosthetic groups, and carriers	NA	CytoplasmicMembrane	9.82	P74454	P74454_SYNY3	unreviewed	Sll0147 protein	NA	NA	NA	oxidoreductase activity [GO:0016491]	NA	oxidoreductase activity [GO:0016491]	NA	GO:0016491	-0.160479	668	0.26	0	0	o	76.29
sll0145	7.8122	9.37718	8.50459	8.50031	7.19274	0.193441	0.214937	0.0352129	0.0840516	0.102188	0.0143978	0.0531938	ribosome releasing factor	frr sll0145	Protein modification and translation factors	Translation	NA	Cytoplasmic	9.97	P74456	RRF_SYNY3	reviewed	Ribosome-recycling factor (RRF) (Ribosome-releasing factor)	NA	NA	FUNCTION: Responsible for the release of ribosomes from messenger RNA at the termination of protein biosynthesis. May increase the efficiency of translation by recycling ribosomes from one round of translation to another. {ECO:0000255|HAMAP-Rule:MF_00040}.	cytoplasm [GO:0005737]; cytosol [GO:0005829]; ribosomal large subunit binding [GO:0043023]; cytoplasmic translational termination [GO:0002184]	cytoplasmic translational termination [GO:0002184]	ribosomal large subunit binding [GO:0043023]	cytoplasm [GO:0005737]; cytosol [GO:0005829]	GO:0005737; GO:0002184; GO:0005829; GO:0043023	-0.538462	182	0	0	0	o	20.19
sll0144	7.47303	9.16971	8.09309	8.30889	6.75307	0.444745	0.462448	0.16241	0.00419339	0.264067	0.0859545	0.129546	uridine monophosphate kinase	pyrH sll0144	Pyrimidine ribonucleotide biosynthesis	Purines, pyrimidines, nucleosides, and nucleotides	CATALYTIC ACTIVITY: ATP + UMP = ADP + UDP. {ECO:0000255|HAMAP-Rule:MF_01220}.	Cytoplasmic	9.26	P74457	PYRH_SYNY3	reviewed	Uridylate kinase (UK) (EC 2.7.4.22) (Uridine monophosphate kinase) (UMP kinase) (UMPK)	2.7.4.22	NA	FUNCTION: Catalyzes the reversible phosphorylation of UMP to UDP. {ECO:0000255|HAMAP-Rule:MF_01220}.	cytoplasm [GO:0005737]; ATP binding [GO:0005524]; UMP kinase activity [GO:0033862]; 'de novo' CTP biosynthetic process [GO:0044210]	'de novo' CTP biosynthetic process [GO:0044210]	ATP binding [GO:0005524]; UMP kinase activity [GO:0033862]	cytoplasm [GO:0005737]	GO:0044210; GO:0005524; GO:0033862; GO:0005737	0.241154	260	0.13	0.04	0	o	27.65
sll0141	7.94539	7.1855	6.67195	5.9195	6.74714	0.0354941	0.0968374	0.533447	0.048968	0.449567	0.00156187	0.0276525	hypothetical protein	sll0141	NA	Hypothetical	NA	CytoplasmicMembrane	9.99	P74462	P74462_SYNY3	unreviewed	Sll0141 protein	NA	NA	NA	membrane [GO:0016020]; transmembrane transport [GO:0055085]	transmembrane transport [GO:0055085]	NA	membrane [GO:0016020]	GO:0016020; GO:0055085	-0.328908	467	0.28	0.28	0	o	51.01
sll0136	6.92252	7.37442	6.69217	6.69942	6.9659	0.112645	0.0986237	0.326136	0.145713	0.0245809	0.151195	0.196379	aminopeptidase P	sll0136	Degradation of proteins, peptides, and glycopeptides	Translation	NA	Cytoplasmic	9.97	NA	NA	NA	NA	NA	NA	NA	NA	NA	NA	NA	NA	-0.361905	441	0.18	0.18	0	o	49.51
ssl0242	8.73251	8.68295	7.97537	8.01888	8.06017	0.045278	0.220752	0.291084	0.2372	0.067546	0.0342716	0.0778727	hypothetical protein	ssl0242	NA	Hypothetical	NA	Unknown	2	P74470	P74470_SYNY3	unreviewed	Ssl0242 protein	NA	NA	NA	NA	NA	NA	NA	NA	-0.973077	78	0	0	0	o	8.98
sll1863	8.34498	8.4779	7.69167	8.92362	9.10337	0.0520965	0.619568	0.392568	0.848702	0.0381704	0.0173253	0.05671	unknown protein	sll1863	NA	Unknown	NA	Unknown	2	P74485	P74485_SYNY3	unreviewed	Sll1863 protein	NA	NA	NA	NA	NA	NA	NA	NA	-0.965421	107	0	0	0	o	12.36
sll1852	9.45645	9.37806	8.39477	7.55243	7.47249	0.0131669	0.118551	0.418214	0.251529	0.0680353	0.00399762	0.0351547	nucleoside diphosphate kinase	ndk ndkR sll1852	Interconversions and salvage of nucleosides and nucleotides	Purines, pyrimidines, nucleosides, and nucleotides	CATALYTIC ACTIVITY: ATP + nucleoside diphosphate = ADP + nucleoside triphosphate.	Cytoplasmic	10	P74494	NDK_SYNY3	reviewed	Nucleoside diphosphate kinase (NDK) (NDP kinase) (EC 2.7.4.6) (Nucleoside-2-P kinase)	2.7.4.6	COFACTOR: Name=Mg(2+); Xref=ChEBI:CHEBI:18420; Evidence={ECO:0000250};	FUNCTION: Major role in the synthesis of nucleoside triphosphates other than ATP. The ATP gamma phosphate is transferred to the NDP beta phosphate via a ping-pong mechanism, using a phosphorylated active-site intermediate (By similarity). {ECO:0000250}.	cytoplasm [GO:0005737]; ATP binding [GO:0005524]; metal ion binding [GO:0046872]; nucleoside diphosphate kinase activity [GO:0004550]; CTP biosynthetic process [GO:0006241]; GTP biosynthetic process [GO:0006183]; nucleoside triphosphate biosynthetic process [GO:0009142]; purine nucleotide metabolic process [GO:0006163]; pyrimidine nucleotide metabolic process [GO:0006220]; UTP biosynthetic proces…	CTP biosynthetic process [GO:0006241]; GTP biosynthetic process [GO:0006183]; nucleoside triphosphate biosynthetic process [GO:0009142]; purine nucleotide metabolic process [GO:0006163]; pyrimidine nucleotide metabolic process [GO:0006220]; UTP biosynthetic process [GO:0006228]	ATP binding [GO:0005524]; metal ion binding [GO:0046872]; nucleoside diphosphate kinase activity [GO:0004550]	cytoplasm [GO:0005737]	GO:0005524; GO:0006241; GO:0006183; GO:0006228; GO:0005737; GO:0046872; GO:0004550; GO:0009142; GO:0006163; GO:0006220	-0.15906	149	1.29	0.23	0	o	16.69
sll1841	8.68855	8.94624	8.3102	8.15069	7.92581	0.154011	0.0329463	0.045534	0.0994534	0.0351489	0.00340299	0.0347689	pyruvate dehydrogenase dihydrolipoamide acetyltransferase component (E2)	sll1841	Pyruvate dehydrogenase	Energy metabolism	NA	Cytoplasmic	9.26	NA	NA	NA	NA	NA	NA	NA	NA	NA	NA	NA	NA	0.0355658	433	0.02	0	0	o	44.91
sll0947	9.05653	8.50798	9.09417	9.63953	11.0728	0.380169	0.265744	0.311593	0.311411	0.101319	0.0193447	0.0597273	light repressed protein A homolog	lrtA sll0947	Adaptations and atypical conditions	Other categories	NA	Cytoplasmic	9.97	P74518	LRTA_SYNY3	reviewed	Light-repressed protein A homolog	NA	NA	FUNCTION: Might modulate either transcription and/or translation. {ECO:0000250}.	primary metabolic process [GO:0044238]	primary metabolic process [GO:0044238]	NA	NA	GO:0044238	-0.535602	191	0	0	0	o	21.9
sll0945	7.36062	8.26303	7.67117	7.77565	6.73434	0.119573	0.108699	0.221861	0.00879997	0.0190395	0.000961148	0.0243856	glycogen synthase	glgA1 glgA sll0945	Polysaccharides and glycoproteins	Central intermediary metabolism	CATALYTIC ACTIVITY: ADP-glucose + (1,4-alpha-D-glucosyl)(n) = ADP + (1,4-alpha-D-glucosyl)(n+1).	Cytoplasmic	9.97	P74521	GLGA1_SYNY3	reviewed	Glycogen synthase 1 (EC 2.4.1.21) (Starch [bacterial glycogen] synthase 1)	2.4.1.21	NA	FUNCTION: Synthesizes alpha-1,4-glucan chains using ADP-glucose. {ECO:0000250}.	alpha-1,4-glucan synthase activity [GO:0033201]; glycogen (starch) synthase activity [GO:0004373]; starch synthase activity [GO:0009011]; glycogen biosynthetic process [GO:0005978]	glycogen biosynthetic process [GO:0005978]	alpha-1,4-glucan synthase activity [GO:0033201]; glycogen (starch) synthase activity [GO:0004373]; starch synthase activity [GO:0009011]	NA	GO:0033201; GO:0004373; GO:0005978; GO:0009011	-0.152411	477	0.01	0.01	0	o	54.36
sll0306	10.8655	9.41627	8.57148	8.67883	10.0287	0.143039	0.0186471	0.0380099	0.0282826	0.60675	0.00204015	0.0302265	RNA polymerase group 2 sigma factor	sll0306	RNA synthesis, modification, and DNA transcription	Transcription	NA	Cytoplasmic	9.97	NA	NA	NA	NA	NA	NA	NA	NA	NA	NA	NA	NA	-0.428406	345	0	0	0	o	39.36
ssl0563	10.351	11.1548	12.819	12.5215	11.8729	0.110125	0.34178	0.123001	0.0199755	0.0404077	0.00430532	0.0353136	photosystem I subunit VII	psaC ssl0563	Photosystem I	Photosynthesis and respiration	CATALYTIC ACTIVITY: Reduced plastocyanin + oxidized ferredoxin + light = oxidized plastocyanin + reduced ferredoxin. {ECO:0000255|HAMAP-Rule:MF_01303}.	CytoplasmicMembrane	10	P32422	PSAC_SYNY3	reviewed	Photosystem I iron-sulfur center (EC 1.97.1.12) (9 kDa polypeptide) (PSI-C) (Photosystem I subunit VII) (PsaC)	1.97.1.12	COFACTOR: Name=[4Fe-4S] cluster; Xref=ChEBI:CHEBI:49883; ; Note=Binds 2 [4Fe-4S] clusters. Cluster 2 is most probably the spectroscopically characterized electron acceptor FA and cluster 1 is most probably FB.;	FUNCTION: Apoprotein for the two 4Fe-4S centers FA and FB of photosystem I (PSI); essential for photochemical activity. FB is the terminal electron acceptor of PSI, donating electrons to ferredoxin. The C-terminus interacts with PsaA/B/D and helps assemble the protein into the PSI complex. Required for binding of PsaD and PsaE to PSI. PSI is a plastocyanin/cytochrome c6-ferredoxin oxidoreductase,…	photosystem I [GO:0009522]; thylakoid membrane [GO:0042651]; 4 iron, 4 sulfur cluster binding [GO:0051539]; electron carrier activity [GO:0009055]; metal ion binding [GO:0046872]; oxidoreductase activity [GO:0016491]; photosynthetic electron transport in photosystem I [GO:0009773]	photosynthetic electron transport in photosystem I [GO:0009773]	4 iron, 4 sulfur cluster binding [GO:0051539]; electron carrier activity [GO:0009055]; metal ion binding [GO:0046872]; oxidoreductase activity [GO:0016491]	photosystem I [GO:0009522]; thylakoid membrane [GO:0042651]	GO:0051539; GO:0009055; GO:0046872; GO:0016491; GO:0009773; GO:0009522; GO:0042651	0.0864198	81	0.01	0	0	i	8.83
sll0293	7.07503	5.96454	6.13889	6.11302	6.27754	0.163837	0.385669	0.0484647	0.112635	0.0885432	0.0855451	0.129546	unknown protein	sll0293	NA	Unknown	NA	Unknown	2.5	Q55547	Q55547_SYNY3	unreviewed	Sll0293 protein	NA	NA	NA	NA	NA	NA	NA	NA	-0.0264706	170	16.62	16.61	1	i7-29o	18.59
sll0173	6.87862	6.85181	6.45597	6.27723	6.47423	0.236478	0.0977827	0.0433427	0.245853	0.130912	0.168297	0.212208	virginiamycin B hydrolase, periplasmic protein, antibiotic resistance, streptomycin resistance	sll0173	Drug and analog sensitivity	Other categories	NA	Cytoplasmic	9.26	Q55557	Q55557_SYNY3	unreviewed	Virginiamycin B hydrolase Vgb	NA	NA	NA	outer membrane-bounded periplasmic space [GO:0030288]; carbon-oxygen lyase activity [GO:0016835]; hydrolase activity [GO:0016787]; magnesium ion binding [GO:0000287]; antibiotic catabolic process [GO:0017001]; response to antibiotic [GO:0046677]	antibiotic catabolic process [GO:0017001]; response to antibiotic [GO:0046677]	carbon-oxygen lyase activity [GO:0016835]; hydrolase activity [GO:0016787]; magnesium ion binding [GO:0000287]	outer membrane-bounded periplasmic space [GO:0030288]	GO:0017001; GO:0016835; GO:0016787; GO:0000287; GO:0030288; GO:0046677	-0.36733	352	0.38	0.38	0	o	38.55
sll0172	6.95298	6.72693	6.60422	6.13223	6.12641	0.0148038	0.453662	0.402506	0.304794	0.0691162	0.0251507	0.067653	periplasmic protein, function unknown	sll0172	NA	Unknown	NA	Unknown	2.5	Q55558	Q55558_SYNY3	unreviewed	Sll0172 protein	NA	NA	NA	outer membrane-bounded periplasmic space [GO:0030288]	NA	NA	outer membrane-bounded periplasmic space [GO:0030288]	GO:0030288	0.219079	152	3.43	3.42	0	o	16.35
sll0171	5.34289	5.54816	5.56034	6.06889	6.06167	0.017144	0.524743	0.706279	0.364218	0.107635	0.0767667	0.120557	probable aminomethyltransferase	gcvT sll0171	Amino acids and amines	Energy metabolism	CATALYTIC ACTIVITY: [Protein]-S(8)-aminomethyldihydrolipoyllysine + tetrahydrofolate = [protein]-dihydrolipoyllysine + 5,10-methylenetetrahydrofolate + NH(3). {ECO:0000255|HAMAP-Rule:MF_00259}.	Cytoplasmic	9.97	P54261	GCST_SYNY3	reviewed	Aminomethyltransferase (EC 2.1.2.10) (Glycine cleavage system T protein)	2.1.2.10	NA	FUNCTION: The glycine cleavage system catalyzes the degradation of glycine. {ECO:0000255|HAMAP-Rule:MF_00259}.	aminomethyltransferase activity [GO:0004047]; transaminase activity [GO:0008483]; glycine decarboxylation via glycine cleavage system [GO:0019464]	glycine decarboxylation via glycine cleavage system [GO:0019464]	aminomethyltransferase activity [GO:0004047]; transaminase activity [GO:0008483]	NA	GO:0004047; GO:0019464; GO:0008483	-0.160753	372	0.01	0	0	o	41.04
sll0170	12.0537	11.7181	10.7131	10.5844	10.9481	0.257821	0.0509616	0.440522	0.0947198	0.444337	0.0227311	0.0646345	DnaK protein 2, heat shock protein 70, molecular chaperone	dnaK2 dnaK sll0170	Chaperones	Cellular processes	NA	Cytoplasmic	9.97	P22358	DNAK2_SYNY3	reviewed	Chaperone protein dnaK2 (HSP70-2) (Heat shock 70 kDa protein 2) (Heat shock protein 70-2)	NA	NA	FUNCTION: Acts as a chaperone. {ECO:0000250}.	ATP binding [GO:0005524]; protein folding [GO:0006457]	protein folding [GO:0006457]	ATP binding [GO:0005524]	NA	GO:0005524; GO:0006457	-0.275	636	0	0	0	o	67.63
sll0169	9.00378	7.98238	7.71943	7.97994	8.61281	0.0592084	0.0171996	0.0956786	0.0552659	0.0355227	0.00423902	0.0353136	cell division protein Ftn2 homolog	sll0169	Cell division	Cellular processes	NA	CytoplasmicMembrane	9.82	Q55559	Q55559_SYNY3	unreviewed	Sll0169 protein	NA	NA	NA	integral component of membrane [GO:0016021]; barrier septum assembly [GO:0000917]	barrier septum assembly [GO:0000917]	NA	integral component of membrane [GO:0016021]	GO:0000917; GO:0016021	-0.378711	714	20.46	0	1	i520-542o	79.44
sll0167	6.87027	6.92739	6.65466	6.64675	6.98749	0.237756	0.125265	0.315968	0.224372	0.278445	0.747462	0.755514	unknown protein	sll0167	NA	Unknown	NA	Unknown	2	Q55561	Q55561_SYNY3	unreviewed	Sll0167 protein	NA	NA	NA	NA	NA	NA	NA	NA	0.0189024	164	13.34	13.34	0	o	17.87
sll0163	7.17246	6.18088	5.78173	6.06796	6.77925	0.21558	0.0750925	0.187783	0.04594	0.00601593	0.0115176	0.0483898	WD-repeat protein	sll0163	WD repeat proteins	Other categories	NA	CytoplasmicMembrane	9.82	Q55563	Y163_SYNY3	reviewed	Uncharacterized WD repeat-containing protein sll0163	NA	NA	NA	NA	NA	NA	NA	NA	-0.27785	1693	0.01	0.01	0	o	189.98
ssl0294	8.66501	8.20281	7.77386	7.7803	7.83509	0.028418	0.137155	0.428263	0.202983	0.384233	0.0936089	0.137066	hypothetical protein	ssl0294	NA	Hypothetical	NA	Unknown	2	P74786	Y294_SYNY3	reviewed	UPF0426 protein ssl0294	NA	NA	NA	NA	NA	NA	NA	NA	-0.371429	70	0.3	0.3	0	o	7.84
sll0158	7.15604	8.23722	7.84389	7.78987	7.10208	0.0339751	0.199404	0.169377	0.0682788	0.11483	0.0253258	0.0678973	1,4-alpha-glucan branching enzyme	glgB sll0158	Polysaccharides and glycoproteins	Central intermediary metabolism	CATALYTIC ACTIVITY: Transfers a segment of a (1->4)-alpha-D-glucan chain to a primary hydroxy group in a similar glucan chain.	Cytoplasmic	9.26	P52981	GLGB_SYNY3	reviewed	1,4-alpha-glucan branching enzyme GlgB (EC 2.4.1.18) (1,4-alpha-D-glucan:1,4-alpha-D-glucan 6-glucosyl-transferase) (Alpha-(1->4)-glucan branching enzyme) (Glycogen branching enzyme) (BE)	2.4.1.18	NA	FUNCTION: Catalyzes the formation of the alpha-1,6-glucosidic linkages in glycogen by scission of a 1,4-alpha-linked oligosaccharide from growing alpha-1,4-glucan chains and the subsequent attachment of the oligosaccharide to the alpha-1,6 position. {ECO:0000250}.	1,4-alpha-glucan branching enzyme activity [GO:0003844]; cation binding [GO:0043169]; hydrolase activity, hydrolyzing O-glycosyl compounds [GO:0004553]; glycogen biosynthetic process [GO:0005978]	glycogen biosynthetic process [GO:0005978]	1,4-alpha-glucan branching enzyme activity [GO:0003844]; cation binding [GO:0043169]; hydrolase activity, hydrolyzing O-glycosyl compounds [GO:0004553]	NA	GO:0003844; GO:0043169; GO:0005978; GO:0004553	-0.442987	770	0.12	0.01	0	o	89.54
sll0154	7.85766	7.61829	7.19307	7.34936	7.30643	0.0607516	0.0536664	0.157638	0.0157337	0.18661	0.0371784	0.0808327	putative gluconeogenesis factor	sll0154	Cell division	Cellular processes	NA	CytoplasmicMembrane	9.27	Q55575	GNGF_SYNY3	reviewed	Putative gluconeogenesis factor	NA	NA	FUNCTION: Required for morphogenesis under gluconeogenic growth conditions. {ECO:0000255|HAMAP-Rule:MF_00973}.	cytoplasm [GO:0005737]; regulation of cell shape [GO:0008360]	regulation of cell shape [GO:0008360]	NA	cytoplasm [GO:0005737]	GO:0005737; GO:0008360	-0.00411255	462	46.78	10.82	2	o51-70i91-113o	51.01
sll0336	7.90894	8.06341	7.38686	7.34728	7.27737	0.361835	0.123589	0.185353	0.00494035	0.0531024	0.0970138	0.14077	acetyl-CoA carboxylase beta subunit	accD zfpA sll0336	NA	Fatty acid, phospholipid and sterol metabolism	CATALYTIC ACTIVITY: ATP + acetyl-CoA + HCO(3)(-) = ADP + phosphate + malonyl-CoA. {ECO:0000255|HAMAP-Rule:MF_01395}.	Cytoplasmic	9.97	Q57417	ACCD_SYNY3	reviewed	Acetyl-coenzyme A carboxylase carboxyl transferase subunit beta (ACCase subunit beta) (Acetyl-CoA carboxylase carboxyltransferase subunit beta) (EC 6.4.1.2)	6.4.1.2	COFACTOR: Name=Zn(2+); Xref=ChEBI:CHEBI:29105; Evidence={ECO:0000255|HAMAP-Rule:MF_01395}; ; Note=Binds 1 zinc ion per subunit. {ECO:0000255|HAMAP-Rule:MF_01395};	FUNCTION: Component of the acetyl coenzyme A carboxylase (ACC) complex. Biotin carboxylase (BC) catalyzes the carboxylation of biotin on its carrier protein (BCCP) and then the CO(2) group is transferred by the transcarboxylase to acetyl-CoA to form malonyl-CoA. {ECO:0000255|HAMAP-Rule:MF_01395}.	acetyl-CoA carboxylase complex [GO:0009317]; acetyl-CoA carboxylase activity [GO:0003989]; ATP binding [GO:0005524]; zinc ion binding [GO:0008270]; fatty acid biosynthetic process [GO:0006633]; malonyl-CoA biosynthetic process [GO:2001295]	fatty acid biosynthetic process [GO:0006633]; malonyl-CoA biosynthetic process [GO:2001295]	acetyl-CoA carboxylase activity [GO:0003989]; ATP binding [GO:0005524]; zinc ion binding [GO:0008270]	acetyl-CoA carboxylase complex [GO:0009317]	GO:0005524; GO:0003989; GO:0009317; GO:0006633; GO:2001295; GO:0008270	-0.239877	326	0.25	0	0	o	36.4
sll0329	7.64646	8.01744	9.49747	10.7095	10.9335	0.129876	0.0888066	1.08442	0.0666773	0.0521752	0.00110094	0.0248717	6-phosphogluconate dehydrogenase	gnd sll0329	Pentose phosphate pathway	Energy metabolism	CATALYTIC ACTIVITY: 6-phospho-D-gluconate + NADP(+) = D-ribulose 5-phosphate + CO(2) + NADPH.	Cytoplasmic	8.96	P52208	6PGD_SYNY3	reviewed	6-phosphogluconate dehydrogenase, decarboxylating (EC 1.1.1.44)	1.1.1.44	NA	FUNCTION: Catalyzes the oxidative decarboxylation of 6-phosphogluconate to ribulose 5-phosphate and CO(2), with concomitant reduction of NADP to NADPH. {ECO:0000250}.	phosphogluconate dehydrogenase (decarboxylating) activity [GO:0004616]; D-gluconate metabolic process [GO:0019521]; pentose-phosphate shunt [GO:0006098]	D-gluconate metabolic process [GO:0019521]; pentose-phosphate shunt [GO:0006098]	phosphogluconate dehydrogenase (decarboxylating) activity [GO:0004616]	NA	GO:0019521; GO:0006098; GO:0004616	-0.158091	482	2.03	1.91	0	o	52.88
sll0767	10.6191	11.6277	10.5937	10.671	10.5027	0.125095	0.119601	0.25107	0.0235698	0.0237924	0.0248291	0.0675225	50S ribosomal protein L20	rplT rpl20 sll0767	Ribosomal proteins: synthesis and modification	Translation	NA	Cytoplasmic	9.26	P48957	RL20_SYNY3	reviewed	50S ribosomal protein L20	NA	NA	FUNCTION: Binds directly to 23S ribosomal RNA and is necessary for the in vitro assembly process of the 50S ribosomal subunit. It is not involved in the protein synthesizing functions of that subunit (By similarity). {ECO:0000250}.	cytosolic large ribosomal subunit [GO:0022625]; rRNA binding [GO:0019843]; structural constituent of ribosome [GO:0003735]; ribosomal large subunit assembly [GO:0000027]; translation [GO:0006412]	ribosomal large subunit assembly [GO:0000027]; translation [GO:0006412]	rRNA binding [GO:0019843]; structural constituent of ribosome [GO:0003735]	cytosolic large ribosomal subunit [GO:0022625]	GO:0022625; GO:0019843; GO:0000027; GO:0003735; GO:0006412	-0.711111	117	0.1	0	0	i	13.56
sll0764	6.10272	7.11529	6.53591	6.62042	5.7863	0.235203	0.42128	0.033168	0.0147512	0.267443	0.149321	0.195112	urea transport system ATP-binding protein	sll0764	NA	Transport and binding proteins	NA	Cytoplasmic	9.12	NA	NA	NA	NA	NA	NA	NA	NA	NA	NA	NA	NA	-0.119839	373	0.01	0	0	o	41.2
sll0759	7.06485	7.04584	6.1117	5.30991	5.80524	0.0266176	0.0526582	0.123635	0.160387	0.30477	0.0144086	0.0531938	ABC transporter ATP-binding protein	sll0759	NA	Transport and binding proteins	NA	CytoplasmicMembrane	7.88	Q55619	Q55619_SYNY3	unreviewed	ABC transporter	NA	NA	NA	ATP binding [GO:0005524]; ATPase activity [GO:0016887]	NA	ATPase activity [GO:0016887]; ATP binding [GO:0005524]	NA	GO:0005524; GO:0016887	-0.0365994	347	0.01	0.01	0	o	37.64
sll0757	9.14187	8.46658	8.19779	8.18633	8.66099	0.0964623	0.0185308	0.259131	0.0811768	0.104767	0.0513601	0.0959678	amidophosphoribosyltransferase	purF sll0757	Purine ribonucleotide biosynthesis	Purines, pyrimidines, nucleosides, and nucleotides	CATALYTIC ACTIVITY: 5-phospho-beta-D-ribosylamine + diphosphate + L-glutamate = L-glutamine + 5-phospho-alpha-D-ribose 1-diphosphate + H(2)O. {ECO:0000255|HAMAP-Rule:MF_01931}.	Cytoplasmic	9.97	Q55621	PUR1_SYNY3	reviewed	Amidophosphoribosyltransferase (ATase) (EC 2.4.2.14) (Glutamine phosphoribosylpyrophosphate amidotransferase) (GPATase)	2.4.2.14	COFACTOR: Name=Mg(2+); Xref=ChEBI:CHEBI:18420; Evidence={ECO:0000255|HAMAP-Rule:MF_01931}; ; Note=Binds 1 Mg(2+) ion per subunit. {ECO:0000255|HAMAP-Rule:MF_01931};; COFACTOR: Name=[4Fe-4S] cluster; Xref=ChEBI:CHEBI:49883; Evidence={ECO:0000255|HAMAP-Rule:MF_01931}; ; Note=Binds 1 [4Fe-4S] cluster per subunit. {ECO:0000255|HAMAP-Rule:MF_01931};	FUNCTION: Catalyzes the formation of phosphoribosylamine from phosphoribosylpyrophosphate (PRPP) and glutamine. {ECO:0000255|HAMAP-Rule:MF_01931}.	4 iron, 4 sulfur cluster binding [GO:0051539]; amidophosphoribosyltransferase activity [GO:0004044]; magnesium ion binding [GO:0000287]; 'de novo' IMP biosynthetic process [GO:0006189]; glutamine metabolic process [GO:0006541]; nucleoside metabolic process [GO:0009116]; purine nucleobase biosynthetic process [GO:0009113]	'de novo' IMP biosynthetic process [GO:0006189]; glutamine metabolic process [GO:0006541]; nucleoside metabolic process [GO:0009116]; purine nucleobase biosynthetic process [GO:0009113]	4 iron, 4 sulfur cluster binding [GO:0051539]; amidophosphoribosyltransferase activity [GO:0004044]; magnesium ion binding [GO:0000287]	NA	GO:0006189; GO:0051539; GO:0004044; GO:0006541; GO:0000287; GO:0009116; GO:0009113	-0.0460606	495	0.09	0	0	o	53.68
sll0756	6.65665	7.14995	6.13298	5.66762	6.10116	0.0495493	0.0200367	0.136759	0.412512	0.261888	0.0194114	0.0597273	unknown protein	sll0756	NA	Unknown	NA	CytoplasmicMembrane	9.82	Q55623	Q55623_SYNY3	unreviewed	Sll0756 protein	NA	NA	NA	NA	NA	NA	NA	NA	0.225743	202	6.31	5.39	0	o	21.82
sll0755	7.44262	7.51544	7.08168	6.9405	7.24152	0.182068	0.163572	0.298113	0.136792	0.0690384	0.281962	0.321345	thioredoxin peroxidase	sll0755	Detoxification	Cellular processes	CATALYTIC ACTIVITY: 2 R'-SH + ROOH = R'-S-S-R' + H(2)O + ROH.	Cytoplasmic	9.97	Q55624	Y755_SYNY3	reviewed	Putative peroxiredoxin sll0755 (EC 1.11.1.15) (Thioredoxin reductase)	1.11.1.15	NA	FUNCTION: Reduces peroxides. May play an important role in eliminating peroxides generated during metabolism (By similarity). {ECO:0000250}.	peroxidase activity [GO:0004601]; peroxiredoxin activity [GO:0051920]	NA	peroxidase activity [GO:0004601]; peroxiredoxin activity [GO:0051920]	NA	GO:0004601; GO:0051920	-0.1065	200	8.19	8.18	0	o	22.51
sll0754	8.74281	8.68067	8.33358	8.29825	8.2662	0.0220831	0.0547956	0.0652618	0.146266	0.0803149	0.0400737	0.083716	ribosome binding factor A	rbfA sll0754	Ribosomal proteins: synthesis and modification	Translation	NA	Cytoplasmic	9.26	Q55625	RBFA_SYNY3	reviewed	Ribosome-binding factor A	NA	NA	FUNCTION: Associates with free 30S ribosomal subunits (but not with 30S subunits that are part of 70S ribosomes or polysomes). Essential for efficient processing of 16S rRNA. May interact with the 5'-terminal helix region of 16S rRNA. {ECO:0000255|HAMAP-Rule:MF_00003}.	cytoplasm [GO:0005737]; rRNA processing [GO:0006364]	rRNA processing [GO:0006364]	NA	cytoplasm [GO:0005737]	GO:0005737; GO:0006364	-0.315789	133	0.01	0	0	i	14.75
sll0753	5.59036	6.54239	6.51149	7.12134	6.64913	0.0970315	0.204167	0.750313	0.106734	0.304806	0.0191402	0.0597273	FolD bifunctional protein	folD sll0753	Folic acid	Biosynthesis of cofactors, prosthetic groups, and carriers	CATALYTIC ACTIVITY: 5,10-methylenetetrahydrofolate + NADP(+) = 5,10-methenyltetrahydrofolate + NADPH. {ECO:0000255|HAMAP-Rule:MF_01576}.; CATALYTIC ACTIVITY: 5,10-methenyltetrahydrofolate + H(2)O = 10-formyltetrahydrofolate. {ECO:0000255|HAMAP-Rule:MF_01576}.	Cytoplasmic	9.97	Q55626	FOLD_SYNY3	reviewed	Bifunctional protein FolD [Includes: Methylenetetrahydrofolate dehydrogenase (EC 1.5.1.5); Methenyltetrahydrofolate cyclohydrolase (EC 3.5.4.9)]	1.5.1.5; 3.5.4.9	NA	FUNCTION: Catalyzes the oxidation of 5,10-methylenetetrahydrofolate to 5,10-methenyltetrahydrofolate and then the hydrolysis of 5,10-methenyltetrahydrofolate to 10-formyltetrahydrofolate. {ECO:0000255|HAMAP-Rule:MF_01576}.	methenyltetrahydrofolate cyclohydrolase activity [GO:0004477]; methylenetetrahydrofolate dehydrogenase (NADP+) activity [GO:0004488]; folic acid-containing compound biosynthetic process [GO:0009396]; histidine biosynthetic process [GO:0000105]; methionine biosynthetic process [GO:0009086]; one-carbon metabolic process [GO:0006730]; purine nucleotide biosynthetic process [GO:0006164]; tetrahydrofo…	folic acid-containing compound biosynthetic process [GO:0009396]; histidine biosynthetic process [GO:0000105]; methionine biosynthetic process [GO:0009086]; one-carbon metabolic process [GO:0006730]; purine nucleotide biosynthetic process [GO:0006164]; tetrahydrofolate interconversion [GO:0035999]	methenyltetrahydrofolate cyclohydrolase activity [GO:0004477]; methylenetetrahydrofolate dehydrogenase (NADP+) activity [GO:0004488]	NA	GO:0009396; GO:0000105; GO:0004477; GO:0009086; GO:0004488; GO:0006730; GO:0006164; GO:0035999	0.172789	294	5.41	0	0	o	30.95
sll0750	6.23206	6.19993	5.5728	5.15072	5.11301	0.315495	0.122058	0.365786	0.010662	0.0599046	0.0421691	0.0866468	two-component sensor histidine kinase, KaiC-interacting protein, involved in circadian rhythm	sasA sarA sll0750	NA	Regulatory functions	CATALYTIC ACTIVITY: ATP + protein L-histidine = ADP + protein N-phospho-L-histidine.	CytoplasmicMembrane	7.88	Q55630	SASA_SYNY3	reviewed	Adaptive-response sensory-kinase SasA (EC 2.7.13.3)	2.7.13.3	NA	FUNCTION: May be involved in signal transduction. Participates in the KaiABC clock protein complex, which constitutes the main circadian regulator in cyanobacteria, via its interaction with KaiC. Required for robustness of the circadian rhythm of gene expression and is involved in clock outputs. {ECO:0000255|HAMAP-Rule:MF_01837}.	intracellular [GO:0005622]; ATP binding [GO:0005524]; phosphorelay sensor kinase activity [GO:0000155]; circadian rhythm [GO:0007623]	circadian rhythm [GO:0007623]	ATP binding [GO:0005524]; phosphorelay sensor kinase activity [GO:0000155]	intracellular [GO:0005622]	GO:0005524; GO:0007623; GO:0005622; GO:0000155	-0.389817	383	0	0	0	o	43.45
sll0325	5.35747	5.8237	5.43458	5.45511	5.68985	0.580095	0.141342	0.309073	0.0595447	0.104149	0.309132	0.347735	hypothetical protein	sll0325	NA	Hypothetical	NA	Unknown	2.5	Q55634	Q55634_SYNY3	unreviewed	Sll0325 protein	NA	NA	NA	integral component of membrane [GO:0016021]	NA	NA	integral component of membrane [GO:0016021]	GO:0016021	-0.244758	496	21.91	21.83	1	i13-35o	55.56
sll0321	5.4124	5.51368	4.79303	4.80078	5.23318	0.0186171	0.334475	0.236846	0.267734	0.199152	0.249212	0.288948	unknown protein	sll0321	NA	Unknown	NA	Cytoplasmic	8.96	Q55639	Q55639_SYNY3	unreviewed	Sll0321 protein	NA	NA	NA	oxidoreductase activity [GO:0016491]	NA	oxidoreductase activity [GO:0016491]	NA	GO:0016491	-0.362249	498	12.38	12.36	0	o	56.05
sll0320	6.53465	6.85694	6.61173	6.60271	6.68	0.121833	0.223805	0.0566888	0.172504	0.17058	0.763324	0.770164	probable ribonuclease D	sll0320	Degradation of RNA	Transcription	NA	Cytoplasmic	9.97	NA	NA	NA	NA	NA	NA	NA	NA	NA	NA	NA	NA	-0.21659	217	0.05	0	0	o	24.41
sll0319	6.98372	7.107	6.82989	6.36596	6.60381	0.123759	0.0427069	0.181337	0.316563	0.0548052	0.0456943	0.0895968	periplasmic protein, function unknown	sll0319	NA	Hypothetical	NA	Unknown	2.5	P74789	P74789_SYNY3	unreviewed	Sll0319 protein	NA	NA	NA	outer membrane-bounded periplasmic space [GO:0030288]	NA	NA	outer membrane-bounded periplasmic space [GO:0030288]	GO:0030288	-0.262626	297	7.04	6.46	0	o	32.32
sll0314	8.5928	7.53677	7.36191	7.14575	7.77442	0.0189275	0.169081	0.107467	0.0469258	0.0660612	0.00231596	0.0318021	periplasmic protein, function unknown	sll0314	NA	Hypothetical	NA	Unknown	2	Q55648	Q55648_SYNY3	unreviewed	Sll0314 protein	NA	NA	NA	outer membrane-bounded periplasmic space [GO:0030288]	NA	NA	outer membrane-bounded periplasmic space [GO:0030288]	GO:0030288	-0.386624	314	10.64	10.63	0	o	35.45
sll0023	5.74343	5.29052	5.6877	6.58047	6.74966	0.296645	0.313018	0.0459244	0.199772	0.316399	0.105927	0.150789	hypothetical protein	sll0023	NA	Hypothetical	NA	Cytoplasmic	8.96	Q55658	Q55658_SYNY3	unreviewed	Sll0023 protein	NA	NA	NA	NA	NA	NA	NA	NA	-0.322371	447	0.06	0	0	o	51.66
sll0020	11.5042	10.3289	10.1921	10.3978	11.0872	0.0157667	0.119499	0.418039	0.01934	0.0596982	0.000811863	0.0240568	ATP-dependent Clp protease ATPase subunit	sll0020	Degradation of proteins, peptides, and glycopeptides	Translation	NA	Cytoplasmic	9.97	NA	NA	NA	NA	NA	NA	NA	NA	NA	NA	NA	NA	-0.287211	821	0.08	0.08	0	o	91.19
sll0019	6.51858	7.62106	6.87893	7.0797	6.0899	0.146301	0.437151	0.567855	0.148218	0.273551	0.151382	0.196379	1-deoxy-d-xylulose 5-phosphate reductoisomerase	dxr sll0019	Other	Other categories	CATALYTIC ACTIVITY: 2-C-methyl-D-erythritol 4-phosphate + NADP(+) = 1-deoxy-D-xylulose 5-phosphate + NADPH. {ECO:0000255|HAMAP-Rule:MF_00183}.	Cytoplasmic	8.96	Q55663	DXR_SYNY3	reviewed	1-deoxy-D-xylulose 5-phosphate reductoisomerase (DXP reductoisomerase) (EC 1.1.1.267) (1-deoxyxylulose-5-phosphate reductoisomerase) (2-C-methyl-D-erythritol 4-phosphate synthase)	1.1.1.267	COFACTOR: Name=a divalent metal cation; Xref=ChEBI:CHEBI:60240; Evidence={ECO:0000255|HAMAP-Rule:MF_00183};	FUNCTION: Catalyzes the NADP-dependent rearrangement and reduction of 1-deoxy-D-xylulose-5-phosphate (DXP) to 2-C-methyl-D-erythritol 4-phosphate (MEP). {ECO:0000255|HAMAP-Rule:MF_00183}.	1-deoxy-D-xylulose-5-phosphate reductoisomerase activity [GO:0030604]; manganese ion binding [GO:0030145]; NADPH binding [GO:0070402]; isopentenyl diphosphate biosynthetic process, methylerythritol 4-phosphate pathway involved in terpenoid biosynthetic process [GO:0051484]	isopentenyl diphosphate biosynthetic process, methylerythritol 4-phosphate pathway involved in terpenoid biosynthetic process [GO:0051484]	1-deoxy-D-xylulose-5-phosphate reductoisomerase activity [GO:0030604]; manganese ion binding [GO:0030145]; NADPH binding [GO:0070402]	NA	GO:0030604; GO:0070402; GO:0051484; GO:0030145	0.18198	394	1.23	0.09	0	o	42.54
sll0017	6.87737	8.82312	7.97671	7.57495	6.82101	0.491898	0.290524	0.25543	0.0477904	0.110909	0.0458328	0.0895968	glutamate-1-semialdehyde aminomutase	hemL gsa sll0017	Cobalamin, heme, phycobilin and porphyrin	Biosynthesis of cofactors, prosthetic groups, and carriers	CATALYTIC ACTIVITY: (S)-4-amino-5-oxopentanoate = 5-aminolevulinate.	Cytoplasmic	9.97	Q55665	GSA_SYNY3	reviewed	Glutamate-1-semialdehyde 2,1-aminomutase (GSA) (EC 5.4.3.8) (Glutamate-1-semialdehyde aminotransferase) (GSA-AT)	5.4.3.8	COFACTOR: Name=pyridoxal 5'-phosphate; Xref=ChEBI:CHEBI:597326; Evidence={ECO:0000250};	NA	cytoplasm [GO:0005737]; glutamate-1-semialdehyde 2,1-aminomutase activity [GO:0042286]; identical protein binding [GO:0042802]; pyridoxal phosphate binding [GO:0030170]; transaminase activity [GO:0008483]; chlorophyll biosynthetic process [GO:0015995]; porphyrin-containing compound biosynthetic process [GO:0006779]; protoporphyrinogen IX biosynthetic process [GO:0006782]	chlorophyll biosynthetic process [GO:0015995]; porphyrin-containing compound biosynthetic process [GO:0006779]; protoporphyrinogen IX biosynthetic process [GO:0006782]	glutamate-1-semialdehyde 2,1-aminomutase activity [GO:0042286]; identical protein binding [GO:0042802]; pyridoxal phosphate binding [GO:0030170]; transaminase activity [GO:0008483]	cytoplasm [GO:0005737]	GO:0015995; GO:0005737; GO:0042286; GO:0042802; GO:0006779; GO:0006782; GO:0030170; GO:0008483	0.131178	433	0.08	0	0	o	45.9
sll0016	6.2739	6.0842	5.60346	6.24989	6.56242	0.0317324	0.00438786	0.300581	0.00113821	0.0533689	0.00243691	0.0319084	probable membrane-bound lytic transglycosylase A	sll0016	Murein sacculus and peptidoglycan	Cell envelope	NA	OuterMembrane	9.92	NA	NA	NA	NA	NA	NA	NA	NA	NA	NA	NA	NA	-0.27624	383	11.07	11.06	1	i5-22o	42.12
ssl0020	10.5592	12.9856	12.4196	11.8313	11.2961	0.195867	0.638314	0.127152	0.0830966	0.0813236	0.0226468	0.0645576	ferredoxin I, essential for growth	petF fed ssl0020	Soluble electron carriers	Photosynthesis and respiration	NA	Unknown	2	P27320	FER_SYNY3	reviewed	Ferredoxin-1 (Ferredoxin I)	NA	COFACTOR: Name=[2Fe-2S] cluster; Xref=ChEBI:CHEBI:49601; ; Note=Binds 1 [2Fe-2S] cluster.;	FUNCTION: Ferredoxins are iron-sulfur proteins that transfer electrons in a wide variety of metabolic reactions.	2 iron, 2 sulfur cluster binding [GO:0051537]; electron carrier activity [GO:0009055]; metal ion binding [GO:0046872]; electron transport chain [GO:0022900]	electron transport chain [GO:0022900]	2 iron, 2 sulfur cluster binding [GO:0051537]; electron carrier activity [GO:0009055]; metal ion binding [GO:0046872]	NA	GO:0051537; GO:0009055; GO:0022900; GO:0046872	-0.217526	97	0	0	0	o	10.36
sll0007	6.85144	7.07953	6.2931	6.08015	6.27915	0.0322588	0.0538257	0.138382	0.32739	0.0843026	0.029802	0.0730281	hypothetical protein	sll0007	NA	Hypothetical	NA	Unknown	2	Q55678	Q55678_SYNY3	unreviewed	Sll0007 protein	NA	NA	NA	NA	NA	NA	NA	NA	0.127749	191	0.01	0	0	o	21.25
sll0006	6.73464	7.1406	5.94405	5.7826	5.5956	0.314588	0.138348	0.0540489	0.136156	0.146666	0.0307423	0.0741238	putative aminotransferase	sll0006	Aspartate family	Amino acid biosynthesis	NA	Cytoplasmic	9.97	NA	NA	NA	NA	NA	NA	NA	NA	NA	NA	NA	NA	-0.177919	394	0.1	0	0	o	43.99
sll0005	7.87295	7.56035	6.54849	6.44771	6.87752	0.265992	0.18897	0.166124	0.0381822	0.669524	0.0558863	0.0997274	hypothetical protein	sll0005	NA	Hypothetical	NA	CytoplasmicMembrane	7.88	Q55680	Y005_SYNY3	reviewed	Uncharacterized protein sll0005	NA	NA	NA	ATP binding [GO:0005524]; protein kinase activity [GO:0004672]	NA	ATP binding [GO:0005524]; protein kinase activity [GO:0004672]	NA	GO:0005524; GO:0004672	-0.148311	681	8.96	0	0	o	77.36
sll0002	7.44768	6.76144	6.4652	6.68353	7.3011	0.0342282	0.0112164	0.0836665	0.098414	0.00212198	0.00148636	0.0274367	penicillin-binding protein	sll0002	Drug and analog sensitivity	Other categories	NA	CytoplasmicMembrane	9.82	NA	NA	NA	NA	NA	NA	NA	NA	NA	NA	NA	NA	-0.395581	860	22.26	0	1	i160-182o	92.63
sll0209	7.83742	8.56478	7.46259	7.31855	6.94968	0.215458	0.219743	0.00620211	0.133007	0.226819	0.106215	0.150913	Long-chain acyl-[acyl-carrier-protein] reductase	sll0209	NA	Fatty acid, phospholipid and sterol metabolism	CATALYTIC ACTIVITY: A long-chain aldehyde + an [acyl-carrier protein] + NAD(P)(+) = a long-chain acyl-[acyl-carrier protein] + NAD(P)H.	Cytoplasmic	8.96	Q55687	AAR_SYNY3	reviewed	Long-chain acyl-[acyl-carrier-protein] reductase (AAR) (Acyl-ACP reductase) (EC 1.2.1.80)	1.2.1.80	COFACTOR: Name=a divalent metal cation; Xref=ChEBI:CHEBI:60240; Evidence={ECO:0000250};	FUNCTION: Catalyzes the NADP-dependent reduction of long-chain acyl-ACP to the corresponding fatty aldehyde. Involved in the biosynthesis of alkanes, mainly heptadecane and pentadecane, by producing the fatty aldehydes used by aldehyde decarbonylase. {ECO:0000269|PubMed:20671186}.	cupric reductase activity [GO:0008823]; ferric-chelate reductase (NADPH) activity [GO:0052851]; copper ion import [GO:0015677]	copper ion import [GO:0015677]	cupric reductase activity [GO:0008823]; ferric-chelate reductase (NADPH) activity [GO:0052851]	NA	GO:0015677; GO:0008823; GO:0052851	0.0138235	340	0.08	0	0	o	37.66
sll0204	6.15324	6.19707	6.01772	6.18799	6.2608	0.0063674	0.424873	0.190535	0.209587	0.0564948	0.544271	0.570092	glucose inhibited division protein	trmFO gid sll0204	Cell division	Cellular processes	CATALYTIC ACTIVITY: 5,10-methylenetetrahydrofolate + uracil(54) in tRNA + FADH(2) = tetrahydrofolate + 5-methyluracil(54) in tRNA + FAD. {ECO:0000255|HAMAP-Rule:MF_01037}.	Cytoplasmic	9.26	Q55692	TRMFO_SYNY3	reviewed	Methylenetetrahydrofolate--tRNA-(uracil-5-)-methyltransferase TrmFO (EC 2.1.1.74) (Folate-dependent tRNA (uracil-5-)-methyltransferase) (Folate-dependent tRNA(M-5-U54)-methyltransferase)	2.1.1.74	COFACTOR: Name=FAD; Xref=ChEBI:CHEBI:57692; Evidence={ECO:0000255|HAMAP-Rule:MF_01037};	FUNCTION: Catalyzes the folate-dependent formation of 5-methyl-uridine at position 54 (M-5-U54) in all tRNAs. {ECO:0000255|HAMAP-Rule:MF_01037}.	cytoplasm [GO:0005737]; 5,10-methylenetetrahydrofolate-dependent tRNA (m5U54) methyltransferase activity [GO:0030698]; flavin adenine dinucleotide binding [GO:0050660]; methylenetetrahydrofolate-tRNA-(uracil-5-)-methyltransferase (FADH2-oxidizing) activity [GO:0047151]; oxidoreductase activity [GO:0016491]	NA	5,10-methylenetetrahydrofolate-dependent tRNA (m5U54) methyltransferase activity [GO:0030698]; flavin adenine dinucleotide binding [GO:0050660]; methylenetetrahydrofolate-tRNA-(uracil-5-)-methyltransferase (FADH2-oxidizing) activity [GO:0047151]; oxidoreductase activity [GO:0016491]	cytoplasm [GO:0005737]	GO:0030698; GO:0005737; GO:0050660; GO:0047151; GO:0016491	-0.17193	456	22.53	0.45	0	o	50.11
sll0202	6.23201	6.17754	5.72463	6.21622	6.53737	0.220809	0.503909	0.537605	0.0998694	0.0693112	0.274175	0.31438	glucose inhibited division protein	mnmG gidA sll0202	Cell division	Cellular processes	NA	Cytoplasmic	9.97	Q55694	MNMG_SYNY3	reviewed	tRNA uridine 5-carboxymethylaminomethyl modification enzyme MnmG (Glucose-inhibited division protein A)	NA	COFACTOR: Name=FAD; Xref=ChEBI:CHEBI:57692; Evidence={ECO:0000255|HAMAP-Rule:MF_00129};	FUNCTION: NAD-binding protein involved in the addition of a carboxymethylaminomethyl (cmnm) group at the wobble position (U34) of certain tRNAs, forming tRNA-cmnm(5)s(2)U34. {ECO:0000255|HAMAP-Rule:MF_00129}.	cytoplasm [GO:0005737]; flavin adenine dinucleotide binding [GO:0050660]; oxidoreductase activity [GO:0016491]; tRNA wobble uridine modification [GO:0002098]	tRNA wobble uridine modification [GO:0002098]	flavin adenine dinucleotide binding [GO:0050660]; oxidoreductase activity [GO:0016491]	cytoplasm [GO:0005737]	GO:0005737; GO:0050660; GO:0016491; GO:0002098	-0.347559	635	0.54	0.25	0	o	70.91
sll0195	7.09116	7.11518	5.97683	5.64366	5.50197	0.422539	0.0931252	0.487264	0.00568859	0.0392869	0.0137369	0.0523391	probable ATP-dependent protease	sll0195	Degradation of proteins, peptides, and glycopeptides	Translation	NA	Cytoplasmic	9.97	Q55701	Q55701_SYNY3	unreviewed	ATP-dependent proteinase BsgA	NA	NA	NA	ATP-dependent peptidase activity [GO:0004176]	NA	ATP-dependent peptidase activity [GO:0004176]	NA	GO:0004176	-0.191121	214	0.15	0.15	0	o	24.54
sll0416	9.67682	11.4772	8.69108	8.76805	7.91903	0.0666942	0.315938	0.463104	0.0471587	0.277363	0.0120037	0.0489715	60 kDa chaperonin 2, GroEL2, molecular chaperone	groL2 cpn60-2 groEL-2 groEL2 sll0416	Chaperones	Cellular processes	NA	Cytoplasmic	10	P22034	CH602_SYNY3	reviewed	60 kDa chaperonin 2 (GroEL protein 2) (Protein Cpn60 2)	NA	NA	FUNCTION: Prevents misfolding and promotes the refolding and proper assembly of unfolded polypeptides generated under stress conditions. {ECO:0000255|HAMAP-Rule:MF_00600}.	cytoplasm [GO:0005737]; ATP binding [GO:0005524]; protein refolding [GO:0042026]	protein refolding [GO:0042026]	ATP binding [GO:0005524]	cytoplasm [GO:0005737]	GO:0005524; GO:0005737; GO:0042026	0.0402174	552	0.02	0	0	o	57.78
sll0415	6.72957	7.58404	7.07255	7.39061	6.99098	0.134245	0.339138	0.39176	0.293261	0.2592	0.294141	0.332277	ATP-binding protein of ABC transporter	sll0415	NA	Transport and binding proteins	NA	CytoplasmicMembrane	9.59	P22040	Y415_SYNY3	reviewed	Uncharacterized ABC transporter ATP-binding protein sll0415	NA	NA	NA	ATP binding [GO:0005524]; ATPase activity [GO:0016887]; transport [GO:0006810]	transport [GO:0006810]	ATPase activity [GO:0016887]; ATP binding [GO:0005524]	NA	GO:0005524; GO:0016887; GO:0006810	-0.114407	354	5.14	5.02	0	o	39.51
sll0414	6.85614	7.65067	7.14863	7.27977	6.8099	0.09184	0.116587	0.186317	0.0693082	0.178847	0.0699826	0.114535	hypothetical protein	sll0414	NA	Hypothetical	NA	Extracellular	9.71	Q55112	Q55112_SYNY3	unreviewed	Sll0414 protein	NA	NA	NA	NA	NA	NA	NA	NA	-0.306993	286	0.02	0.01	0	o	31.51
sll0408	8.07545	9.16591	8.65072	8.84298	8.33157	0.0331123	0.18508	0.51183	0.0227113	0.0121598	0.00421055	0.0353136	peptidyl-prolyl cis-trans isomerase	sll0408	Protein modification and translation factors	Translation	CATALYTIC ACTIVITY: Peptidylproline (omega=180) = peptidylproline (omega=0).	Periplasmic	9.44	Q55118	PPI3_SYNY3	reviewed	Putative thylakoid lumen peptidyl-prolyl cis-trans isomerase sll0408 (Putative thylakoid lumen PPIase) (EC 5.2.1.8) (Putative thylakoid lumen rotamase)	5.2.1.8	NA	FUNCTION: PPIases accelerate the folding of proteins. It catalyzes the cis-trans isomerization of proline imidic peptide bonds in oligopeptides. Required for the assembly and stabilization of PSII (By similarity). {ECO:0000250}.	thylakoid lumen [GO:0031977]; peptidyl-prolyl cis-trans isomerase activity [GO:0003755]; protein folding [GO:0006457]	protein folding [GO:0006457]	peptidyl-prolyl cis-trans isomerase activity [GO:0003755]	thylakoid lumen [GO:0031977]	GO:0003755; GO:0006457; GO:0031977	-0.0390547	402	22.37	21.07	1	i38-60o	43.92
sll0406	6.01994	6.59807	5.84239	6.4797	6.26831	0.206164	0.230958	0.491751	0.254344	0.131128	0.446584	0.478908	unknown protein	sll0406	NA	Unknown	NA	Unknown	2	Q55122	Q55122_SYNY3	unreviewed	Sll0406 protein	NA	NA	NA	NA	NA	NA	NA	NA	-0.219876	161	0.01	0	0	o	18.25
sll0404	5.81903	6.42993	6.23403	6.21067	6.03987	0.322026	0.308783	0.256069	0.0770734	0.0352564	0.393757	0.426318	glycolate oxidase subunit GlcD	sll0404	Glycolate pathway	Energy metabolism	NA	Cytoplasmic	9.97	NA	NA	NA	NA	NA	NA	NA	NA	NA	NA	NA	NA	0.0347561	492	0.07	0	0	o	53.04
sll0402	6.60046	7.0355	6.61689	7.32256	7.28801	0.0591101	0.243897	0.575847	0.00330509	0.0271222	0.0248835	0.0675225	aspartate aminotransferase	aspC sll0402	Aspartate family	Amino acid biosynthesis	CATALYTIC ACTIVITY: L-aspartate + 2-oxoglutarate = oxaloacetate + L-glutamate.	Cytoplasmic	9.97	Q55128	AAT_SYNY3	reviewed	Aspartate aminotransferase (AspAT) (EC 2.6.1.1) (Transaminase A)	2.6.1.1	COFACTOR: Name=pyridoxal 5'-phosphate; Xref=ChEBI:CHEBI:597326; Evidence={ECO:0000250};	NA	cytoplasm [GO:0005737]; L-aspartate:2-oxoglutarate aminotransferase activity [GO:0004069]; L-phenylalanine:2-oxoglutarate aminotransferase activity [GO:0080130]; pyridoxal phosphate binding [GO:0030170]; biosynthetic process [GO:0009058]	biosynthetic process [GO:0009058]	L-aspartate:2-oxoglutarate aminotransferase activity [GO:0004069]; L-phenylalanine:2-oxoglutarate aminotransferase activity [GO:0080130]; pyridoxal phosphate binding [GO:0030170]	cytoplasm [GO:0005737]	GO:0004069; GO:0080130; GO:0009058; GO:0005737; GO:0030170	0.0311054	389	0.04	0	0	o	42.36
sll0401	7.76582	7.54172	7.27064	7.51571	7.98094	0.117685	0.0878774	0.336013	0.0598999	0.0392335	0.0456664	0.0895968	citrate synthase	gltA sll0401	TCA cycle	Energy metabolism	CATALYTIC ACTIVITY: Acetyl-CoA + H(2)O + oxaloacetate = citrate + CoA. {ECO:0000255|PROSITE-ProRule:PRU10117}.	Cytoplasmic	9.97	Q59977	CISY_SYNY3	reviewed	Citrate synthase (EC 2.3.3.16)	2.3.3.16	NA	NA	cytoplasm [GO:0005737]; transferase activity, transferring acyl groups, acyl groups converted into alkyl on transfer [GO:0046912]; tricarboxylic acid cycle [GO:0006099]	tricarboxylic acid cycle [GO:0006099]	transferase activity, transferring acyl groups, acyl groups converted into alkyl on transfer [GO:0046912]	cytoplasm [GO:0005737]	GO:0005737; GO:0046912; GO:0006099	-0.130964	394	0.62	0	0	o	44.43
sll0069	6.06741	6.13334	5.38777	5.33564	5.69995	0.260542	0.211081	0.193461	0.0981393	0.0789516	0.133501	0.178955	hypothetical protein	sll0069	NA	Hypothetical	NA	Unknown	2	Q55137	Q55137_SYNY3	unreviewed	Sll0069 protein	NA	NA	NA	NA	NA	NA	NA	NA	-0.312109	256	0.06	0.06	0	o	28.91
sll0068	6.63919	6.26151	5.75809	5.6952	5.94039	0.194145	0.196447	0.0343358	0.229538	0.0578942	0.0942863	0.137878	unknown protein	sll0068	NA	Unknown	NA	CytoplasmicMembrane	9.82	Q55138	Q55138_SYNY3	unreviewed	Sll0068 protein	NA	NA	NA	NA	NA	NA	NA	NA	-0.153929	1209	0.13	0	0	o	134.69
sll0066	7.30606	6.59122	5.8476	5.29876	6.09388	0.0240674	0.130321	0.118689	0.05367	0.283239	0.00182188	0.0293329	unknown protein	sll0066	NA	Unknown	NA	CytoplasmicMembrane	9.86	Q55140	Q55140_SYNY3	unreviewed	Sll0066 protein	NA	NA	NA	integral component of membrane [GO:0016021]	NA	NA	integral component of membrane [GO:0016021]	GO:0016021	-0.0587302	315	22.91	0	1	i113-135o	34.18
sll0065	8.72881	8.71155	7.79067	8.11012	7.98698	0.358809	0.103858	0.082026	0.158012	0.113594	0.0434495	0.0880045	acetolactate synthase small subunit	ilvH ilvN sll0065	Branched chain family	Amino acid biosynthesis	CATALYTIC ACTIVITY: 2 pyruvate = 2-acetolactate + CO(2).	Cytoplasmic	9.97	Q55141	ILVH_SYNY3	reviewed	Acetolactate synthase small subunit (EC 2.2.1.6) (Acetohydroxy-acid synthase small subunit) (AHAS) (ALS)	2.2.1.6	NA	NA	acetolactate synthase activity [GO:0003984]; amino acid binding [GO:0016597]; isoleucine biosynthetic process [GO:0009097]; valine biosynthetic process [GO:0009099]	isoleucine biosynthetic process [GO:0009097]; valine biosynthetic process [GO:0009099]	acetolactate synthase activity [GO:0003984]; amino acid binding [GO:0016597]	NA	GO:0003984; GO:0016597; GO:0009097; GO:0009099	0.126163	172	0.01	0.01	0	o	18.87
sll0064	5.58663	7.84155	7.68226	8.04447	6.40221	0.0924866	0.319175	0.569715	0.250288	0.0616335	0.017589	0.0570949	periplasmic protein, putative polar amino acid transport system substrate-binding protein	sll0064	NA	Transport and binding proteins	NA	Periplasmic	9.76	Q55146	Q55146_SYNY3	unreviewed	Sll0064 protein	NA	NA	NA	outer membrane-bounded periplasmic space [GO:0030288]	NA	NA	outer membrane-bounded periplasmic space [GO:0030288]	GO:0030288	0.0949091	275	13	12.99	0	o	30.18
sll0058	7.33992	7.90276	7.54804	8.00511	7.69274	0.22563	0.362232	0.436952	0.088099	0.105056	0.241461	0.282178	DnaK protein 1, heat shock protein 70, molecular chaperone	dnaK1 sll0058	Chaperones	Cellular processes	NA	Cytoplasmic	9.26	Q55154	DNAK1_SYNY3	reviewed	Chaperone protein dnaK1 (HSP70-1) (Heat shock 70 kDa protein 1) (Heat shock protein 70-1)	NA	NA	FUNCTION: Acts as a chaperone. {ECO:0000250}.	ATP binding [GO:0005524]; protein folding [GO:0006457]	protein folding [GO:0006457]	ATP binding [GO:0005524]	NA	GO:0005524; GO:0006457	-0.256214	692	0	0	0	o	75.19
sll0057	7.83955	8.90548	8.31366	8.82544	8.38379	0.167573	0.394045	0.479231	0.00759746	0.016798	0.00459168	0.0353552	heat shock protein GrpE	grpE sll0057	Chaperones	Cellular processes	NA	Cytoplasmic	9.97	Q59978	GRPE_SYNY3	reviewed	Protein GrpE (HSP-70 cofactor)	NA	NA	FUNCTION: Participates actively in the response to hyperosmotic and heat shock by preventing the aggregation of stress-denatured proteins, in association with DnaK and GrpE. It is the nucleotide exchange factor for DnaK and may function as a thermosensor. Unfolded proteins bind initially to DnaJ; upon interaction with the DnaJ-bound protein, DnaK hydrolyzes its bound ATP, resulting in the formati…	cytoplasm [GO:0005737]; adenyl-nucleotide exchange factor activity [GO:0000774]; protein folding [GO:0006457]	protein folding [GO:0006457]	adenyl-nucleotide exchange factor activity [GO:0000774]	cytoplasm [GO:0005737]	GO:0000774; GO:0005737; GO:0006457	-0.76747	249	0	0	0	o	27.57
sll0053	5.91062	6.58467	5.90083	6.03727	5.50893	0.642859	0.129602	0.298415	0.0494556	0.00969447	0.0205302	0.0606747	biotin carboxylase	sll0053	NA	Fatty acid, phospholipid and sterol metabolism	NA	Cytoplasmic	9.97	NA	NA	NA	NA	NA	NA	NA	NA	NA	NA	NA	NA	-0.165625	448	0.02	0	0	o	49.17
sll0051	7.95764	7.96553	8.61729	9.68128	10.5028	0.148408	0.0261395	0.437835	0.0146618	0.134265	0.000585154	0.0199662	putative cytidine deaminase	sll0051	Aminoacyl tRNA synthetases and tRNA modification	Translation	NA	Cytoplasmic	9.26	Q55162	Q55162_SYNY3	unreviewed	Sll0051 protein	NA	NA	NA	catalytic activity [GO:0003824]; zinc ion binding [GO:0008270]; RNA modification [GO:0009451]	RNA modification [GO:0009451]	catalytic activity [GO:0003824]; zinc ion binding [GO:0008270]	NA	GO:0009451; GO:0003824; GO:0008270	-0.328302	159	0.12	0.08	0	o	17.8
sll0461	7.75209	7.56634	7.17268	7.37804	7.92597	0.133454	0.0609675	0.049191	0.334052	0.0575586	0.0203199	0.0606747	gamma-glutamyl phosphate reductase	proA2 sll0461	Glutamate family / Nitrogen assimilation	Amino acid biosynthesis	CATALYTIC ACTIVITY: L-glutamate 5-semialdehyde + phosphate + NADP(+) = L-glutamyl 5-phosphate + NADPH. {ECO:0000255|HAMAP-Rule:MF_00412}.	Cytoplasmic	9.26	Q55167	PROA2_SYNY3	reviewed	Gamma-glutamyl phosphate reductase 2 (GPR 2) (EC 1.2.1.41) (Glutamate-5-semialdehyde dehydrogenase 2) (Glutamyl-gamma-semialdehyde dehydrogenase 2) (GSA dehydrogenase 2)	1.2.1.41	NA	FUNCTION: Catalyzes the NADPH-dependent reduction of L-glutamate 5-phosphate into L-glutamate 5-semialdehyde and phosphate. The product spontaneously undergoes cyclization to form 1-pyrroline-5-carboxylate. {ECO:0000255|HAMAP-Rule:MF_00412}.	cytoplasm [GO:0005737]; glutamate-5-semialdehyde dehydrogenase activity [GO:0004350]; NADP binding [GO:0050661]; L-proline biosynthetic process [GO:0055129]; proline biosynthetic process [GO:0006561]	L-proline biosynthetic process [GO:0055129]; proline biosynthetic process [GO:0006561]	glutamate-5-semialdehyde dehydrogenase activity [GO:0004350]; NADP binding [GO:0050661]	cytoplasm [GO:0005737]	GO:0055129; GO:0050661; GO:0005737; GO:0004350; GO:0006561	-0.0454762	420	0.31	0.04	0	o	45.78
sll0459	4.78789	5.37993	4.69888	5.20114	4.78103	0.036944	0.314103	0.200187	0.0358691	0.355744	0.0379651	0.0819996	excinuclease ABC subunit B	uvrB sll0459	NA	DNA replication, restriction, modification, recombination, and repair	NA	Cytoplasmic	9.97	Q55170	UVRB_SYNY3	reviewed	UvrABC system protein B (Protein UvrB) (Excinuclease ABC subunit B)	NA	NA	FUNCTION: The UvrABC repair system catalyzes the recognition and processing of DNA lesions. A damage recognition complex composed of 2 UvrA and 2 UvrB subunits scans DNA for abnormalities. Upon binding of the UvrA(2)B(2) complex to a putative damaged site, the DNA wraps around one UvrB monomer. DNA wrap is dependent on ATP binding by UvrB and probably causes local melting of the DNA helix, facili…	cytoplasm [GO:0005737]; ATP binding [GO:0005524]; DNA binding [GO:0003677]; excinuclease ABC activity [GO:0009381]; helicase activity [GO:0004386]; nucleotide-excision repair [GO:0006289]; SOS response [GO:0009432]	nucleotide-excision repair [GO:0006289]; SOS response [GO:0009432]	ATP binding [GO:0005524]; DNA binding [GO:0003677]; excinuclease ABC activity [GO:0009381]; helicase activity [GO:0004386]	cytoplasm [GO:0005737]	GO:0005524; GO:0003677; GO:0009432; GO:0005737; GO:0009381; GO:0004386; GO:0006289	-0.367414	669	0.44	0.02	0	o	76.87
sll0455	6.58725	7.03313	6.51602	6.88135	6.89114	0.231446	0.278804	0.376466	0.174903	0.10776	0.639056	0.654756	homoserine dehydrogenase	hom sll0455	Aspartate family	Amino acid biosynthesis	CATALYTIC ACTIVITY: L-homoserine + NAD(P)(+) = L-aspartate 4-semialdehyde + NAD(P)H.	Cytoplasmic	9.97	P52986	DHOM_SYNY3	reviewed	Homoserine dehydrogenase (HDH) (EC 1.1.1.3)	1.1.1.3	NA	NA	amino acid binding [GO:0016597]; homoserine dehydrogenase activity [GO:0004412]; NADP binding [GO:0050661]; isoleucine biosynthetic process [GO:0009097]; methionine biosynthetic process [GO:0009086]; threonine biosynthetic process [GO:0009088]	isoleucine biosynthetic process [GO:0009097]; methionine biosynthetic process [GO:0009086]; threonine biosynthetic process [GO:0009088]	amino acid binding [GO:0016597]; homoserine dehydrogenase activity [GO:0004412]; NADP binding [GO:0050661]	NA	GO:0050661; GO:0016597; GO:0004412; GO:0009097; GO:0009086; GO:0009088	0.264203	433	0.1	0.07	0	o	45.49
sll0454	6.81891	7.95764	7.03258	7.19791	6.52644	0.223764	0.0607855	0.0239489	0.203675	0.030688	0.0040002	0.0351547	phenylalanyl-tRNA synthetase alpha chain	pheS sll0454	Aminoacyl tRNA synthetases and tRNA modification	Translation	CATALYTIC ACTIVITY: ATP + L-phenylalanine + tRNA(Phe) = AMP + diphosphate + L-phenylalanyl-tRNA(Phe).	Cytoplasmic	10	Q55187	SYFA_SYNY3	reviewed	Phenylalanine--tRNA ligase alpha subunit (EC 6.1.1.20) (Phenylalanyl-tRNA synthetase alpha subunit) (PheRS)	6.1.1.20	COFACTOR: Name=Mg(2+); Xref=ChEBI:CHEBI:18420; Evidence={ECO:0000250}; ; Note=Binds 2 magnesium ions per tetramer. {ECO:0000250};	NA	cytoplasm [GO:0005737]; ATP binding [GO:0005524]; magnesium ion binding [GO:0000287]; phenylalanine-tRNA ligase activity [GO:0004826]; tRNA binding [GO:0000049]; phenylalanyl-tRNA aminoacylation [GO:0006432]	phenylalanyl-tRNA aminoacylation [GO:0006432]	ATP binding [GO:0005524]; magnesium ion binding [GO:0000287]; phenylalanine-tRNA ligase activity [GO:0004826]; tRNA binding [GO:0000049]	cytoplasm [GO:0005737]	GO:0005524; GO:0005737; GO:0000287; GO:0004826; GO:0006432; GO:0000049	-0.242296	331	0.03	0	0	o	37.13
sll0691	7.16384	7.51968	6.95306	7.16781	6.91159	0.0917097	0.277717	0.571367	0.0156277	0.00363935	0.0134284	0.0517823	hypothetical protein	sll0691	NA	Hypothetical	NA	CytoplasmicMembrane	10	Q55188	Q55188_SYNY3	unreviewed	Sll0691 protein	NA	NA	NA	integral component of membrane [GO:0016021]	NA	NA	integral component of membrane [GO:0016021]	GO:0016021	0.799	200	89.49	43.59	4	o10-32i39-61o98-120i133-155o	22.41
sll0684	6.72385	8.68112	7.10466	7.64524	7.13901	0.255052	0.0376931	0.5957	0.11525	0.0502976	0.002931	0.0328188	phosphate transport ATP-binding protein PstB homolog	pstB2 sll0684	NA	Transport and binding proteins	CATALYTIC ACTIVITY: ATP + H(2)O + phosphate(Out) = ADP + phosphate + phosphate(In). {ECO:0000255|HAMAP-Rule:MF_01702}.	CytoplasmicMembrane	10	Q55195	PSTB2_SYNY3	reviewed	Phosphate import ATP-binding protein PstB 2 (EC 3.6.3.27) (ABC phosphate transporter 2) (Phosphate-transporting ATPase 2)	3.6.3.27	NA	FUNCTION: Part of the ABC transporter complex PstSACB involved in phosphate import. Responsible for energy coupling to the transport system. {ECO:0000255|HAMAP-Rule:MF_01702}.	ATP-binding cassette (ABC) transporter complex [GO:0043190]; ATP binding [GO:0005524]; inorganic phosphate transmembrane transporter activity [GO:0005315]; phosphate ion transmembrane-transporting ATPase activity [GO:0015415]	NA	ATP binding [GO:0005524]; inorganic phosphate transmembrane transporter activity [GO:0005315]; phosphate ion transmembrane-transporting ATPase activity [GO:0015415]	ATP-binding cassette (ABC) transporter complex [GO:0043190]	GO:0005524; GO:0043190; GO:0005315; GO:0015415	-0.0928571	266	0.01	0.01	0	o	29.25
sll0680	8.57896	10.7173	8.91793	9.79047	9.17709	0.0600208	0.109679	0.823704	0.308226	0.135654	0.00729863	0.0395652	phosphate-binding periplasmic protein precursor (PBP)	sll0680	NA	Transport and binding proteins	NA	Periplasmic	9.44	NA	NA	NA	NA	NA	NA	NA	NA	NA	NA	NA	NA	-0.0579634	383	13.86	13.19	1	i13-35o	40.03
sll0617	9.3279	9.47234	9.16473	9.35999	9.3338	0.100758	0.180059	0.411746	0.16565	0.0201045	0.919278	0.920914	plasma membrane protein essential for thylakoid formation	sll0617	Membranes, lipoproteins, and porins	Cell envelope	NA	CytoplasmicMembrane	9.82	Q55707	Y617_SYNY3	reviewed	Uncharacterized protein sll0617	NA	NA	NA	cytosol [GO:0005829]	NA	NA	cytosol [GO:0005829]	GO:0005829	-0.558052	267	0	0	0	o	28.91
sll0616	7.81944	8.33878	7.55735	7.83152	7.30085	0.194486	0.456576	0.123441	0.209238	0.0619946	0.165004	0.209701	preprotein translocase SecA subunit	secA sll0616	Protein and peptide secretion	Cellular processes	NA	Cytoplasmic	9.97	Q55709	SECA_SYNY3	reviewed	Protein translocase subunit SecA	NA	NA	FUNCTION: Part of the Sec protein translocase complex. Interacts with the SecYEG preprotein conducting channel. Has a central role in coupling the hydrolysis of ATP to the transfer of proteins into and across the cell membrane, serving as an ATP-driven molecular motor driving the stepwise translocation of polypeptide chains across the membrane. {ECO:0000255|HAMAP-Rule:MF_01382}.; FUNCTION: Probab…	cytoplasm [GO:0005737]; plasma membrane [GO:0005886]; thylakoid membrane [GO:0042651]; ATP binding [GO:0005524]; intracellular protein transmembrane transport [GO:0065002]; protein import [GO:0017038]; protein targeting [GO:0006605]	intracellular protein transmembrane transport [GO:0065002]; protein import [GO:0017038]; protein targeting [GO:0006605]	ATP binding [GO:0005524]	cytoplasm [GO:0005737]; plasma membrane [GO:0005886]; thylakoid membrane [GO:0042651]	GO:0005524; GO:0005737; GO:0065002; GO:0005886; GO:0017038; GO:0006605; GO:0042651	-0.51191	932	0	0	0	o	107.03
sll0602	6.98865	7.01945	6.99592	7.39249	7.44713	0.16885	0.35434	0.25346	0.0465713	0.0025929	0.243007	0.283087	hypothetical protein	sll0602	NA	Hypothetical	NA	Cytoplasmic	8.96	Q55726	Q55726_SYNY3	unreviewed	Sll0602 protein	NA	NA	NA	integral component of membrane [GO:0016021]; protein serine/threonine phosphatase activity [GO:0004722]	NA	protein serine/threonine phosphatase activity [GO:0004722]	integral component of membrane [GO:0016021]	GO:0016021; GO:0004722	-0.320984	691	20.94	0	1	o648-670i	77.78
sll0601	6.29614	6.55622	6.23362	6.04064	5.48733	0.188402	0.0407788	0.059691	0.0582669	0.00885774	0.00367561	0.0348436	nitrilase homolog	sll0601	Glutamate family / Nitrogen assimilation	Amino acid biosynthesis	NA	Cytoplasmic	9.26	P55175	Y601_SYNY3	reviewed	Hydrolase sll0601 (EC 3.5.-.-)	3.5.-.-	NA	NA	hydrolase activity, acting on carbon-nitrogen (but not peptide) bonds [GO:0016810]; nitrogen compound metabolic process [GO:0006807]	nitrogen compound metabolic process [GO:0006807]	hydrolase activity, acting on carbon-nitrogen (but not peptide) bonds [GO:0016810]	NA	GO:0016810; GO:0006807	-0.166544	272	0.04	0	0	o	30.2
sll0396	6.63694	6.97015	6.55299	6.86679	7.15915	0.231114	0.0417679	0.20526	0.100634	0.0128316	0.0859982	0.129546	two-component response regulator OmpR subfamily	sll0396	NA	Regulatory functions	NA	Cytoplasmic	9.97	Q55733	Q55733_SYNY3	unreviewed	OmpR subfamily	NA	NA	NA	intracellular [GO:0005622]; DNA binding [GO:0003677]; phosphorelay signal transduction system [GO:0000160]; regulation of transcription, DNA-templated [GO:0006355]; transcription, DNA-templated [GO:0006351]	phosphorelay signal transduction system [GO:0000160]; regulation of transcription, DNA-templated [GO:0006355]; transcription, DNA-templated [GO:0006351]	DNA binding [GO:0003677]	intracellular [GO:0005622]	GO:0003677; GO:0005622; GO:0000160; GO:0006355; GO:0006351	-0.257589	224	0.02	0.01	0	o	25.97
sll0395	6.73653	6.85563	6.28119	6.30648	6.67368	0.194928	0.138115	0.347222	0.0788032	0.0447021	0.132182	0.177398	phosphoglycerate mutase	sll0395	Other	Other categories	NA	Cytoplasmic	9.26	Q55734	Q55734_SYNY3	unreviewed	Sll0395 protein	NA	NA	NA	cytosol [GO:0005829]; phosphatase activity [GO:0016791]; dephosphorylation [GO:0016311]	dephosphorylation [GO:0016311]	phosphatase activity [GO:0016791]	cytosol [GO:0005829]	GO:0005829; GO:0016311; GO:0016791	-0.298113	212	0.1	0	0	o	23.76
sll0379	6.46193	7.37297	6.63011	6.42995	5.22704	0.0364269	0.0157202	0.0561903	0.0325287	0.294974	0.00160332	0.0277745	acyl-[acyl-carrier-protein]--UDP-N-acetylglucosamine o-acyltransferase	lpxA sll0379	Surface polysaccharides, lipopolysaccharides and antigens	Cell envelope	CATALYTIC ACTIVITY: (R)-3-hydroxytetradecanoyl-[acyl-carrier-protein] + UDP-N-acetyl-alpha-D-glucosamine = [acyl-carrier-protein] + UDP-3-O-(3-hydroxytetradecanoyl)-N-acetyl-alpha-D-glucosamine. {ECO:0000255|HAMAP-Rule:MF_00387}.	Cytoplasmic	9.97	Q55746	LPXA_SYNY3	reviewed	Acyl-[acyl-carrier-protein]--UDP-N-acetylglucosamine O-acyltransferase (UDP-N-acetylglucosamine acyltransferase) (EC 2.3.1.129)	2.3.1.129	NA	FUNCTION: Involved in the biosynthesis of lipid A, a phosphorylated glycolipid that anchors the lipopolysaccharide to the outer membrane of the cell. {ECO:0000255|HAMAP-Rule:MF_00387}.	cytoplasm [GO:0005737]; acyl-[acyl-carrier-protein]-UDP-N-acetylglucosamine O-acyltransferase activity [GO:0008780]; lipid A biosynthetic process [GO:0009245]	lipid A biosynthetic process [GO:0009245]	acyl-[acyl-carrier-protein]-UDP-N-acetylglucosamine O-acyltransferase activity [GO:0008780]	cytoplasm [GO:0005737]	GO:0008780; GO:0005737; GO:0009245	-0.0735593	295	0.01	0	0	o	32.08
sll0377	5.36891	5.60768	4.97253	5.34711	5.79023	0.135465	0.287275	0.3196	0.237569	0.163038	0.327245	0.364469	transcription-repair coupling factor	mfd sll0377	NA	DNA replication, restriction, modification, recombination, and repair	NA	Cytoplasmic	9.97	Q55750	MFD_SYNY3	reviewed	Transcription-repair-coupling factor (TRCF) (EC 3.6.4.-)	3.6.4.-	NA	FUNCTION: Couples transcription and DNA repair by recognizing RNA polymerase (RNAP) stalled at DNA lesions. Mediates ATP-dependent release of RNAP and its truncated transcript from the DNA, and recruitment of nucleotide excision repair machinery to the damaged site. {ECO:0000255|HAMAP-Rule:MF_00969}.	cytoplasm [GO:0005737]; ATP binding [GO:0005524]; damaged DNA binding [GO:0003684]; helicase activity [GO:0004386]; regulation of transcription, DNA-templated [GO:0006355]; transcription-coupled nucleotide-excision repair, DNA damage recognition [GO:0000716]	regulation of transcription, DNA-templated [GO:0006355]; transcription-coupled nucleotide-excision repair, DNA damage recognition [GO:0000716]	ATP binding [GO:0005524]; damaged DNA binding [GO:0003684]; helicase activity [GO:0004386]	cytoplasm [GO:0005737]	GO:0005524; GO:0005737; GO:0003684; GO:0004386; GO:0006355; GO:0000716	-0.285456	1162	0	0	0	o	130.51
sll0374	6.19176	7.12189	7.06239	7.30867	6.30062	0.106168	0.411477	0.621048	0.205584	0.221722	0.099417	0.142808	urea transport system ATP-binding protein	sll0374	NA	Transport and binding proteins	NA	CytoplasmicMembrane	9.98	NA	NA	NA	NA	NA	NA	NA	NA	NA	NA	NA	NA	0.119679	249	0.25	0.03	0	o	27.43
sll0373	5.828	6.93549	6.03677	6.04145	5.46358	0.283225	0.156318	0.157864	0.141005	0.0196179	0.0312015	0.0746907	gamma-glutamyl phosphate reductase	proA1 proA sll0373	Glutamate family / Nitrogen assimilation	Amino acid biosynthesis	CATALYTIC ACTIVITY: L-glutamate 5-semialdehyde + phosphate + NADP(+) = L-glutamyl 5-phosphate + NADPH. {ECO:0000255|HAMAP-Rule:MF_00412}.	Unknown	4.99	P54902	PROA1_SYNY3	reviewed	Gamma-glutamyl phosphate reductase 1 (GPR 1) (EC 1.2.1.41) (Glutamate-5-semialdehyde dehydrogenase 1) (Glutamyl-gamma-semialdehyde dehydrogenase 1) (GSA dehydrogenase 1)	1.2.1.41	NA	FUNCTION: Catalyzes the NADPH-dependent reduction of L-glutamate 5-phosphate into L-glutamate 5-semialdehyde and phosphate. The product spontaneously undergoes cyclization to form 1-pyrroline-5-carboxylate. {ECO:0000255|HAMAP-Rule:MF_00412}.	cytoplasm [GO:0005737]; glutamate-5-semialdehyde dehydrogenase activity [GO:0004350]; NADP binding [GO:0050661]; L-proline biosynthetic process [GO:0055129]; proline biosynthetic process [GO:0006561]	L-proline biosynthetic process [GO:0055129]; proline biosynthetic process [GO:0006561]	glutamate-5-semialdehyde dehydrogenase activity [GO:0004350]; NADP binding [GO:0050661]	cytoplasm [GO:0005737]	GO:0055129; GO:0050661; GO:0005737; GO:0004350; GO:0006561	0.0540416	433	0	0	0	o	46.36
sll0370	5.92363	7.27281	7.13814	7.91337	7.09113	0.271649	0.160498	0.432673	0.0470894	0.012018	0.0112845	0.0483133	carbamoyl-phosphate synthase, pyrimidine-specific, large chain	carB sll0370	Amino acids and amines	Energy metabolism	CATALYTIC ACTIVITY: 2 ATP + L-glutamine + HCO(3)(-) + H(2)O = 2 ADP + phosphate + L-glutamate + carbamoyl phosphate. {ECO:0000255|HAMAP-Rule:MF_01210}.	Cytoplasmic	9.97	Q55756	CARB_SYNY3	reviewed	Carbamoyl-phosphate synthase large chain (EC 6.3.5.5) (Carbamoyl-phosphate synthetase ammonia chain)	6.3.5.5	COFACTOR: Name=Mg(2+); Xref=ChEBI:CHEBI:18420; Evidence={ECO:0000250}; Name=Mn(2+); Xref=ChEBI:CHEBI:29035; Evidence={ECO:0000250}; ; Note=Binds 4 Mg(2+) or Mn(2+) ions per subunit. {ECO:0000250};	NA	cytoplasm [GO:0005737]; ATP binding [GO:0005524]; carbamoyl-phosphate synthase (ammonia) activity [GO:0004087]; carbamoyl-phosphate synthase (glutamine-hydrolyzing) activity [GO:0004088]; metal ion binding [GO:0046872]; 'de novo' UMP biosynthetic process [GO:0044205]; arginine biosynthetic process [GO:0006526]; urea cycle [GO:0000050]	'de novo' UMP biosynthetic process [GO:0044205]; arginine biosynthetic process [GO:0006526]; urea cycle [GO:0000050]	ATP binding [GO:0005524]; carbamoyl-phosphate synthase (ammonia) activity [GO:0004087]; carbamoyl-phosphate synthase (glutamine-hydrolyzing) activity [GO:0004088]; metal ion binding [GO:0046872]	cytoplasm [GO:0005737]	GO:0044205; GO:0005524; GO:0006526; GO:0004087; GO:0004088; GO:0005737; GO:0046872; GO:0000050	-0.12371	1105	0.52	0.17	0	o	121.64
sll0368	6.53522	7.167	6.61691	6.71664	6.09114	0.109585	0.194188	0.172758	0.366285	0.0635942	0.0667179	0.110477	uracil phosphoribosyltransferase	pyrR sll0368	Interconversions and salvage of nucleosides and nucleotides	Purines, pyrimidines, nucleosides, and nucleotides	CATALYTIC ACTIVITY: UMP + diphosphate = uracil + 5-phospho-alpha-D-ribose 1-diphosphate. {ECO:0000255|HAMAP-Rule:MF_01219}.	Cytoplasmic	9.97	Q55758	PYRR_SYNY3	reviewed	Bifunctional protein PyrR [Includes: Pyrimidine operon regulatory protein; Uracil phosphoribosyltransferase (UPRTase) (EC 2.4.2.9)]	2.4.2.9	NA	FUNCTION: Regulates the transcription of the pyrimidine nucleotide (pyr) operon in response to exogenous pyrimidines. {ECO:0000255|HAMAP-Rule:MF_01219}.; FUNCTION: Also displays a weak uracil phosphoribosyltransferase activity which is not physiologically significant. {ECO:0000255|HAMAP-Rule:MF_01219}.	uracil phosphoribosyltransferase activity [GO:0004845]; nucleoside metabolic process [GO:0009116]; regulation of transcription, DNA-templated [GO:0006355]; transcription, DNA-templated [GO:0006351]	nucleoside metabolic process [GO:0009116]; regulation of transcription, DNA-templated [GO:0006355]; transcription, DNA-templated [GO:0006351]	uracil phosphoribosyltransferase activity [GO:0004845]	NA	GO:0009116; GO:0006355; GO:0006351; GO:0004845	-0.0865169	178	0	0	0	o	19.95
sll0188	6.64944	6.26121	5.33743	5.21361	5.61092	0.200695	0.206956	0.330275	0.453373	0.520078	0.143166	0.189207	unknown protein	sll0188	NA	Unknown	NA	Unknown	2	Q55762	Q55762_SYNY3	unreviewed	Sll0188 protein	NA	NA	NA	NA	NA	NA	NA	NA	-0.480838	501	2.38	2.35	0	o	52.4
sll0185	8.24167	7.29342	8.3656	8.08559	8.1243	0.142347	0.396574	0.756987	0.0492171	0.393718	0.455524	0.487566	putative Rho-like protein, DNA-templated transcription, termination	sll0185	RNA synthesis, modification, and DNA transcription	Transcription	NA	Unknown	2	Q55770	Q55770_SYNY3	unreviewed	Sll0185 protein	NA	NA	NA	DNA-templated transcription, termination [GO:0006353]	DNA-templated transcription, termination [GO:0006353]	NA	NA	GO:0006353	-0.423866	419	0.12	0	0	o	47
sll0182	4.88101	5.92675	5.46527	5.82658	5.56055	0.134475	0.120778	0.3519	0.00276183	0.108746	0.0663694	0.110477	ABC transporter ATP-binding protein	sll0182	NA	Transport and binding proteins	NA	CytoplasmicMembrane	10	Q55774	Y182_SYNY3	reviewed	Uncharacterized ABC transporter ATP-binding protein sll0182	NA	NA	NA	integral component of membrane [GO:0016021]; plasma membrane [GO:0005886]; ATP binding [GO:0005524]; ATPase activity, coupled to transmembrane movement of substances [GO:0042626]	NA	ATPase activity, coupled to transmembrane movement of substances [GO:0042626]; ATP binding [GO:0005524]	integral component of membrane [GO:0016021]; plasma membrane [GO:0005886]	GO:0005524; GO:0042626; GO:0016021; GO:0005886	0.282148	661	176.13	22.33	8	i37-66o86-108i121-143o158-180i242-264o268-290i340-362o382-401i	74.29
sll0180	7.49669	7.41208	7.84117	8.46752	8.56684	0.430749	0.0395341	0.351251	0.0170813	0.0117619	0.00249373	0.0319084	putative RND multidrug efflux transporter	sll0180	NA	Transport and binding proteins	NA	OuterMembrane	9.49	Q55776	Q55776_SYNY3	unreviewed	Sll0180 protein	NA	NA	NA	membrane [GO:0016020]; transmembrane transport [GO:0055085]	transmembrane transport [GO:0055085]	NA	membrane [GO:0016020]	GO:0016020; GO:0055085	-0.307186	501	0.52	0.41	0	o	53.98
sll0179	6.54683	7.55052	6.84706	6.99385	6.53485	0.288214	0.524887	0.558057	0.0140039	0.122272	0.192775	0.236712	glutamyl-tRNA synthetase	gltX sll0179	Aminoacyl tRNA synthetases and tRNA modification	Translation	CATALYTIC ACTIVITY: ATP + L-glutamate + tRNA(Glu) = AMP + diphosphate + L-glutamyl-tRNA(Glu). {ECO:0000255|HAMAP-Rule:MF_00022}.	Cytoplasmic	10	Q55778	SYE_SYNY3	reviewed	Glutamate--tRNA ligase (EC 6.1.1.17) (Glutamyl-tRNA synthetase) (GluRS)	6.1.1.17	NA	FUNCTION: Catalyzes the attachment of glutamate to tRNA(Glu) in a two-step reaction: glutamate is first activated by ATP to form Glu-AMP and then transferred to the acceptor end of tRNA(Glu). {ECO:0000255|HAMAP-Rule:MF_00022}.	cytoplasm [GO:0005737]; ATP binding [GO:0005524]; glutamate-tRNA ligase activity [GO:0004818]; tRNA binding [GO:0000049]; glutamyl-tRNA aminoacylation [GO:0006424]	glutamyl-tRNA aminoacylation [GO:0006424]	ATP binding [GO:0005524]; glutamate-tRNA ligase activity [GO:0004818]; tRNA binding [GO:0000049]	cytoplasm [GO:0005737]	GO:0005524; GO:0005737; GO:0004818; GO:0006424; GO:0000049	-0.346377	483	0.49	0.39	0	o	54.02
sll0887	6.46735	6.7018	6.3269	6.15331	6.50356	0.338742	0.23857	0.303014	0.0821325	0.131231	0.295936	0.333892	putative modulator of DNA gyrase; PmbA homolog	sll0887	NA	DNA replication, restriction, modification, recombination, and repair	NA	Cytoplasmic	9.26	Q55361	Q55361_SYNY3	unreviewed	Sll0887 protein	NA	NA	NA	metallopeptidase activity [GO:0008237]	NA	metallopeptidase activity [GO:0008237]	NA	GO:0008237	-0.140135	446	0.18	0	0	o	47.61
sll0886	5.95679	6.29251	5.61992	5.86236	5.86021	0.336757	0.233196	0.25202	0.0112267	0.248836	0.526177	0.553198	hypothetical protein	sll0886	NA	Hypothetical	NA	CytoplasmicMembrane	9.86	Q55362	Q55362_SYNY3	unreviewed	Sll0886 protein	NA	NA	NA	NA	NA	NA	NA	NA	-0.144803	279	21.76	21.62	1	i7-29o	30.97
sll0891	9.79863	8.54056	8.21069	8.34819	9.28435	0.267948	0.139607	0.287548	0.0244611	0.0399575	0.00556154	0.0366216	malate dehydrogenase	mdh sll0891	TCA cycle	Energy metabolism	CATALYTIC ACTIVITY: (S)-malate + NAD(+) = oxaloacetate + NADH. {ECO:0000255|HAMAP-Rule:MF_00487}.	Cytoplasmic	9.97	Q55383	MDH_SYNY3	reviewed	Malate dehydrogenase (EC 1.1.1.37)	1.1.1.37	NA	FUNCTION: Catalyzes the reversible oxidation of malate to oxaloacetate. {ECO:0000255|HAMAP-Rule:MF_00487}.	L-malate dehydrogenase activity [GO:0030060]; carbohydrate metabolic process [GO:0005975]; malate metabolic process [GO:0006108]; tricarboxylic acid cycle [GO:0006099]	carbohydrate metabolic process [GO:0005975]; malate metabolic process [GO:0006108]; tricarboxylic acid cycle [GO:0006099]	L-malate dehydrogenase activity [GO:0030060]	NA	GO:0030060; GO:0005975; GO:0006108; GO:0006099	0.294753	324	0.26	0.07	0	o	34.35
ssl1690	9.86959	8.97227	8.66975	8.99445	9.64369	0.00401412	0.14864	0.0331853	0.242148	0.0930888	0.00283954	0.0328188	NAD(P)H-quinone oxidoreductase subunit O	ndhO ssl1690	NADH dehydrogenase	Photosynthesis and respiration	CATALYTIC ACTIVITY: NAD(P)H + plastoquinone = NAD(P)(+) + plastoquinol.	Unknown	2	P74771	NDHO_SYNY3	reviewed	NAD(P)H-quinone oxidoreductase subunit O (EC 1.6.5.-) (NAD(P)H dehydrogenase I subunit O) (NDH-1 subunit O) (NDH-O)	1.6.5.-	NA	FUNCTION: NDH-1 shuttles electrons from an unknown electron donor, via FMN and iron-sulfur (Fe-S) centers, to quinones in the respiratory and/or the photosynthetic chain. The immediate electron acceptor for the enzyme in this species is believed to be plastoquinone. Couples the redox reaction to proton translocation, and thus conserves the redox energy in a proton gradient. Cyanobacterial NDH-1 a…	plasma membrane [GO:0005886]; thylakoid membrane [GO:0042651]; oxidoreductase activity, acting on NAD(P)H, quinone or similar compound as acceptor [GO:0016655]; quinone binding [GO:0048038]; transport [GO:0006810]	transport [GO:0006810]	oxidoreductase activity, acting on NAD(P)H, quinone or similar compound as acceptor [GO:0016655]; quinone binding [GO:0048038]	plasma membrane [GO:0005886]; thylakoid membrane [GO:0042651]	GO:0016655; GO:0005886; GO:0048038; GO:0042651; GO:0006810	-0.226389	72	0	0	0	o	8.29
sll0556	6.3267	6.69706	5.90395	6.39302	6.22779	0.222681	0.311957	0.22049	0.0471456	0.153891	0.385178	0.418235	Na+/H+ antiporter	sll0556	NA	Transport and binding proteins	NA	CytoplasmicMembrane	10	Q55388	Q55388_SYNY3	unreviewed	Sll0556 protein	NA	NA	NA	integral component of membrane [GO:0016021]; solute:proton antiporter activity [GO:0015299]; potassium ion transport [GO:0006813]	potassium ion transport [GO:0006813]	solute:proton antiporter activity [GO:0015299]	integral component of membrane [GO:0016021]	GO:0016021; GO:0006813; GO:0015299	0.626941	631	254.46	42.93	12	o6-28i33-52o62-81i94-113o118-140i152-174o189-211i224-246o280-302i309-331o341-360i373-390o	67.37
sll0554	7.93454	8.29242	7.73709	7.53755	7.50252	0.0505614	0.143351	0.085669	0.127122	0.16792	0.109708	0.153952	ferredoxin-thioredoxin reductase, catalytic chain	sll0554	Thioredoxin, glutaredoxin, and glutathione	Biosynthesis of cofactors, prosthetic groups, and carriers	NA	Unknown	2	NA	NA	NA	NA	NA	NA	NA	NA	NA	NA	NA	NA	-0.544068	118	0.02	0.02	0	i	13.39
sll0553	6.63389	5.8919	6.03517	6.1141	6.64557	0.0281525	0.0194972	0.437871	0.365968	0.133942	0.00461565	0.0353552	hypothetical protein	sll0553	NA	Hypothetical	NA	Unknown	2	Q55390	Q55390_SYNY3	unreviewed	Sll0553 protein	NA	NA	NA	cytosol [GO:0005829]; thiolester hydrolase activity [GO:0016790]	NA	thiolester hydrolase activity [GO:0016790]	cytosol [GO:0005829]	GO:0005829; GO:0016790	0.160131	306	0.48	0.01	0	o	33.81
sll0550	8.8575	7.74939	7.61653	7.81988	8.39613	0.121608	0.0405369	0.207386	0.0214943	0.012955	0.00294291	0.0328188	flavoprotein	dfa1 sll0550	Other	Other categories	NA	Cytoplasmic	9.97	Q55393	DFA1_SYNY3	reviewed	Diflavin flavoprotein A 1 (EC 1.-.-.-) (NADH:oxygen oxidoreductase) (SsATF573)	1.-.-.-	COFACTOR: Name=Fe cation; Xref=ChEBI:CHEBI:24875; ; Note=Binds 2 iron ions per monomer.;; COFACTOR: Name=FAD; Xref=ChEBI:CHEBI:57692; ; COFACTOR: Name=FMN; Xref=ChEBI:CHEBI:58210;	FUNCTION: Mediates electron transfer from NADH to oxygen, reducing it to water. This modular protein has 3 redox cofactors, in other organisms the same activity requires 2 or 3 proteins.	FMN binding [GO:0010181]; metal ion binding [GO:0046872]; oxidoreductase activity [GO:0016491]; oxidation-reduction process [GO:0055114]	oxidation-reduction process [GO:0055114]	FMN binding [GO:0010181]; metal ion binding [GO:0046872]; oxidoreductase activity [GO:0016491]	NA	GO:0010181; GO:0046872; GO:0055114; GO:0016491	-0.187086	573	0	0	0	o	63.52
sll0547	7.7031	7.37171	7.38688	7.3856	7.72558	0.240742	0.0691093	0.203612	0.124024	0.245454	0.56213	0.586073	unknown protein	sll0547	NA	Unknown	NA	Cytoplasmic	8.96	Q55396	Q55396_SYNY3	unreviewed	Sll0547 protein	NA	NA	NA	NA	NA	NA	NA	NA	-0.335455	220	0.01	0	0	o	24.82
sll0546	6.9732	7.86229	7.53044	7.67602	7.0037	0.66838	0.195867	0.71563	0.264411	0.302885	0.357897	0.391634	probable translation initiation factor	sll0546	Protein modification and translation factors	Translation	NA	Unknown	2	Q55397	Y546_SYNY3	reviewed	Uncharacterized protein sll0546	NA	NA	NA	translation initiation factor activity [GO:0003743]; regulation of translation [GO:0006417]	regulation of translation [GO:0006417]	translation initiation factor activity [GO:0003743]	NA	GO:0006417; GO:0003743	-0.373874	111	0.05	0.03	0	o	11.94
sll0542	6.61875	7.45016	6.96591	7.52863	6.97179	0.38855	0.251637	0.0229862	0.0532641	0.118393	0.0306035	0.0739476	acetyl-coenzyme A synthetase	acsA acs sll0542	Pyruvate and acetyl-CoA metabolism	Energy metabolism	CATALYTIC ACTIVITY: ATP + acetate + CoA = AMP + diphosphate + acetyl-CoA. {ECO:0000255|HAMAP-Rule:MF_01123}.	Cytoplasmic	9.97	Q55404	ACSA_SYNY3	reviewed	Acetyl-coenzyme A synthetase (AcCoA synthetase) (Acs) (EC 6.2.1.1) (Acetate--CoA ligase) (Acyl-activating enzyme)	6.2.1.1	COFACTOR: Name=Mg(2+); Xref=ChEBI:CHEBI:18420; Evidence={ECO:0000255|HAMAP-Rule:MF_01123};	FUNCTION: Catalyzes the conversion of acetate into acetyl-CoA (AcCoA), an essential intermediate at the junction of anabolic and catabolic pathways. AcsA undergoes a two-step reaction. In the first half reaction, AcsA combines acetate with ATP to form acetyl-adenylate (AcAMP) intermediate. In the second half reaction, it can then transfer the acetyl group from AcAMP to the sulfhydryl group of CoA…	acetate-CoA ligase activity [GO:0003987]; AMP binding [GO:0016208]; ATP binding [GO:0005524]; metal ion binding [GO:0046872]; acetyl-CoA biosynthetic process from acetate [GO:0019427]	acetyl-CoA biosynthetic process from acetate [GO:0019427]	acetate-CoA ligase activity [GO:0003987]; AMP binding [GO:0016208]; ATP binding [GO:0005524]; metal ion binding [GO:0046872]	NA	GO:0016208; GO:0005524; GO:0003987; GO:0019427; GO:0046872	-0.303828	653	0.21	0	0	o	73.06
sll0833	5.0489	5.98622	5.25321	5.21338	4.68501	0.406433	0.359619	0.108946	0.10454	0.483324	0.397742	0.429805	probable oligopeptides ABC transporter permease protein	sll0833	NA	Transport and binding proteins	NA	CytoplasmicMembrane	10	Q55416	Q55416_SYNY3	unreviewed	OppC in a binding protein-dependent transport system	NA	NA	NA	integral component of plasma membrane [GO:0005887]; transmembrane transporter activity [GO:0022857]; transmembrane transport [GO:0055085]	transmembrane transport [GO:0055085]	transmembrane transporter activity [GO:0022857]	integral component of plasma membrane [GO:0005887]	GO:0005887; GO:0055085; GO:0022857	0.520485	371	134.43	22.51	6	i12-34o165-187i194-216o226-248i286-308o338-357i	40.29
sll0830	4.9884	4.7586	5.57818	6.98163	7.94105	0.154865	0.234151	0.603062	0.12377	0.0715688	0.00446402	0.0353379	elongation factor EF-G	sll0830	Protein modification and translation factors	Translation	NA	Cytoplasmic	9.97	Q55421	EFGL_SYNY3	reviewed	Elongation factor G-like protein	NA	NA	NA	intracellular [GO:0005622]; GTP binding [GO:0005525]; GTPase activity [GO:0003924]; translation elongation factor activity [GO:0003746]; translational elongation [GO:0006414]	translational elongation [GO:0006414]	GTPase activity [GO:0003924]; GTP binding [GO:0005525]; translation elongation factor activity [GO:0003746]	intracellular [GO:0005622]	GO:0005525; GO:0003924; GO:0005622; GO:0003746; GO:0006414	-0.21719	669	0.22	0.16	0	o	73.39
sll0828	5.09965	6.16065	5.52998	5.98	5.50167	0.24878	0.0982447	0.374306	0.225916	0.1944	0.11861	0.163071	putative amidase	sll0828	Murein sacculus and peptidoglycan	Cell envelope	CATALYTIC ACTIVITY: A monocarboxylic acid amide + H(2)O = a monocarboxylate + NH(3).	Cytoplasmic	9.26	Q55424	AMID_SYNY3	reviewed	Putative amidase (EC 3.5.1.4)	3.5.1.4	NA	NA	amidase activity [GO:0004040]; carbon-nitrogen ligase activity, with glutamine as amido-N-donor [GO:0016884]	NA	amidase activity [GO:0004040]; carbon-nitrogen ligase activity, with glutamine as amido-N-donor [GO:0016884]	NA	GO:0004040; GO:0016884	0.0266798	506	0.17	0.08	0	o	54.26
ssl1533	10.357	7.55711	9.1364	10.2973	11.0856	0.00701321	0.215309	0.836035	0.112761	0.116203	0.0184153	0.0584101	unknown protein	ssl1533	NA	Unknown	NA	Unknown	2	P74778	P74778_SYNY3	unreviewed	Ssl1533 protein	NA	NA	NA	NA	NA	NA	NA	NA	-0.281944	72	0.02	0.02	0	i	7.99
sll0822	10.2294	11.7599	10.6307	10.5776	9.3137	0.268569	0.0579519	0.448122	0.247101	0.0169576	0.00187721	0.0293329	AbrB-like transcriptional regulator, DNA binding	sll0822	NA	Regulatory functions	NA	Cytoplasmic	8.96	Q55432	Q55432_SYNY3	unreviewed	Sll0822 protein	NA	NA	NA	DNA binding [GO:0003677]	NA	DNA binding [GO:0003677]	NA	GO:0003677	-0.517829	129	0.01	0	0	o	13.96
sll0086	7.94088	7.24461	6.70464	6.25431	7.10691	0.0261363	0.120266	0.615195	0.164053	0.289902	0.0244308	0.0674076	putative arsenical pump-driving ATPase	sll0086	Drug and analog sensitivity	Other categories	CATALYTIC ACTIVITY: ATP + H(2)O + arsenite(In) = ADP + phosphate + arsenite(Out).	Cytoplasmic	8.96	Q55794	ARSA_SYNY3	reviewed	Putative arsenical pump-driving ATPase (EC 3.6.3.16) (Arsenical resistance ATPase) (Arsenite-translocating ATPase) (Arsenite-transporting ATPase)	3.6.3.16	NA	FUNCTION: Anion-transporting ATPase. Catalyzes the extrusion of arsenite (By similarity). {ECO:0000250}.	arsenite-transmembrane transporting ATPase activity [GO:0015446]; ATP binding [GO:0005524]; response to arsenic-containing substance [GO:0046685]	response to arsenic-containing substance [GO:0046685]	arsenite-transmembrane transporting ATPase activity [GO:0015446]; ATP binding [GO:0005524]	NA	GO:0005524; GO:0015446; GO:0046685	-0.258333	396	0.01	0	0	o	44.63
sll0083	8.35198	8.96302	8.60769	8.65087	8.12563	0.319206	0.00588879	0.11103	0.0763601	0.260646	0.0908001	0.133823	phosphoheptose isomerase	gmhA sll0083	Surface polysaccharides, lipopolysaccharides and antigens	Cell envelope	CATALYTIC ACTIVITY: D-sedoheptulose 7-phosphate = D-glycero-D-manno-heptose 7-phosphate. {ECO:0000255|HAMAP-Rule:MF_00067}.	Cytoplasmic	9.26	Q55797	GMHA_SYNY3	reviewed	Phosphoheptose isomerase (EC 5.3.1.28) (Sedoheptulose 7-phosphate isomerase)	5.3.1.28	COFACTOR: Name=Zn(2+); Xref=ChEBI:CHEBI:29105; Evidence={ECO:0000255|HAMAP-Rule:MF_00067}; ; Note=Binds 1 zinc ion per subunit. {ECO:0000255|HAMAP-Rule:MF_00067};	FUNCTION: Catalyzes the isomerization of sedoheptulose 7-phosphate in D-glycero-D-manno-heptose 7-phosphate. {ECO:0000255|HAMAP-Rule:MF_00067}.	cytoplasm [GO:0005737]; carbohydrate binding [GO:0030246]; D-sedoheptulose 7-phosphate isomerase activity [GO:0008968]; zinc ion binding [GO:0008270]; carbohydrate metabolic process [GO:0005975]; D-glycero-D-manno-heptose 7-phosphate biosynthetic process [GO:2001061]	carbohydrate metabolic process [GO:0005975]; D-glycero-D-manno-heptose 7-phosphate biosynthetic process [GO:2001061]	carbohydrate binding [GO:0030246]; D-sedoheptulose 7-phosphate isomerase activity [GO:0008968]; zinc ion binding [GO:0008270]	cytoplasm [GO:0005737]	GO:2001061; GO:0008968; GO:0030246; GO:0005975; GO:0005737; GO:0008270	0.00206186	194	0.05	0.01	0	o	21.14
sll0080	8.73217	8.2952	8.63475	9.15757	9.73629	0.0625501	0.201733	0.341906	0.267486	0.029863	0.010693	0.0471527	N-acetyl-gamma-glutamyl-phosphate reductase	argC sll0080	Glutamate family / Nitrogen assimilation	Amino acid biosynthesis	CATALYTIC ACTIVITY: N-acetyl-L-glutamate 5-semialdehyde + NADP(+) + phosphate = N-acetyl-5-glutamyl phosphate + NADPH.	Cytoplasmic	9.97	P54899	ARGC_SYNY3	reviewed	N-acetyl-gamma-glutamyl-phosphate reductase (AGPR) (EC 1.2.1.38) (N-acetyl-glutamate semialdehyde dehydrogenase) (NAGSA dehydrogenase)	1.2.1.38	NA	NA	cytoplasm [GO:0005737]; N-acetyl-gamma-glutamyl-phosphate reductase activity [GO:0003942]; NAD binding [GO:0051287]; arginine biosynthetic process [GO:0006526]	arginine biosynthetic process [GO:0006526]	N-acetyl-gamma-glutamyl-phosphate reductase activity [GO:0003942]; NAD binding [GO:0051287]	cytoplasm [GO:0005737]	GO:0003942; GO:0051287; GO:0006526; GO:0005737	0.0279202	351	0.57	0.51	0	o	38.22
sll0078	7.27773	7.28039	7.019	7.20524	6.92286	0.0180651	0.490134	0.350969	0.0807689	0.133134	0.346803	0.382094	threonyl-tRNA synthetase	thrS sll0078	Aminoacyl tRNA synthetases and tRNA modification	Translation	CATALYTIC ACTIVITY: ATP + L-threonine + tRNA(Thr) = AMP + diphosphate + L-threonyl-tRNA(Thr).	Cytoplasmic	10	Q55806	SYT_SYNY3	reviewed	Threonine--tRNA ligase (EC 6.1.1.3) (Threonyl-tRNA synthetase) (ThrRS)	6.1.1.3	COFACTOR: Name=Zn(2+); Xref=ChEBI:CHEBI:29105; Evidence={ECO:0000250}; ; Note=Binds 1 zinc ion per subunit. {ECO:0000250};	NA	cytoplasm [GO:0005737]; ATP binding [GO:0005524]; metal ion binding [GO:0046872]; threonine-tRNA ligase activity [GO:0004829]; threonyl-tRNA aminoacylation [GO:0006435]	threonyl-tRNA aminoacylation [GO:0006435]	ATP binding [GO:0005524]; metal ion binding [GO:0046872]; threonine-tRNA ligase activity [GO:0004829]	cytoplasm [GO:0005737]	GO:0005524; GO:0005737; GO:0046872; GO:0004829; GO:0006435	-0.34743	603	0.09	0	0	o	68.89
sll0487	5.59125	6.54585	5.75103	5.46408	5.3187	0.158936	0.0109561	0.134845	0.00579796	0.129033	0.000263947	0.0188995	hypothetical protein	sll0487	NA	Hypothetical	NA	Cytoplasmic	9.97	Q55818	Q55818_SYNY3	unreviewed	Sll0487 protein	NA	NA	NA	S-adenosylmethionine-dependent methyltransferase activity [GO:0008757]; methylation [GO:0032259]	methylation [GO:0032259]	S-adenosylmethionine-dependent methyltransferase activity [GO:0008757]	NA	GO:0008757; GO:0032259	-0.359701	402	0.01	0	0	o	45.86
sll0480	7.74611	8.6301	7.60707	7.50252	7.06625	0.0159482	0.122984	0.257204	0.0447261	0.0869208	0.0224765	0.0645576	probable aminotransferase	dapL sll0480	Other	Other categories	CATALYTIC ACTIVITY: LL-2,6-diaminoheptanedioate + 2-oxoglutarate = (S)-2,3,4,5-tetrahydropyridine-2,6-dicarboxylate + L-glutamate + H(2)O. {ECO:0000269|PubMed:16361515}.	Cytoplasmic	9.97	Q55828	DAPAT_SYNY3	reviewed	LL-diaminopimelate aminotransferase (DAP-AT) (DAP-aminotransferase) (LL-DAP-aminotransferase) (EC 2.6.1.83)	2.6.1.83	COFACTOR: Name=pyridoxal 5'-phosphate; Xref=ChEBI:CHEBI:597326; Evidence={ECO:0000250};	FUNCTION: Involved in the synthesis of meso-diaminopimelate (m-DAP or DL-DAP), required for both lysine and peptidoglycan biosynthesis. Catalyzes the direct conversion of tetrahydrodipicolinate to LL-diaminopimelate, a reaction that requires three enzymes in E.coli. {ECO:0000269|PubMed:16361515}.	L,L-diaminopimelate aminotransferase activity [GO:0010285]; pyridoxal phosphate binding [GO:0030170]; lysine biosynthetic process via diaminopimelate, diaminopimelate-aminotransferase pathway [GO:0033362]	lysine biosynthetic process via diaminopimelate, diaminopimelate-aminotransferase pathway [GO:0033362]	L,L-diaminopimelate aminotransferase activity [GO:0010285]; pyridoxal phosphate binding [GO:0030170]	NA	GO:0010285; GO:0033362; GO:0030170	-0.140534	412	0.52	0	0	o	45.09
sll0470	9.61338	8.86712	8.51302	7.93067	9.18833	0.229878	0.183575	0.205818	0.130115	0.217438	0.0397176	0.0834774	hypothetical protein	sll0470	NA	Hypothetical	NA	Unknown	2.5	Q55847	Q55847_SYNY3	unreviewed	Sll0470 protein	NA	NA	NA	NA	NA	NA	NA	NA	-0.0854839	186	20.46	19.42	1	i19-38o	20.72
sll0469	8.98378	9.14684	8.73029	9.10358	9.38235	0.0248854	0.0989565	0.242658	0.0513237	0.0156126	0.0119017	0.0489099	ribose-phosphate pyrophosphokinase	prs prsA sll0469	Purine ribonucleotide biosynthesis	Purines, pyrimidines, nucleosides, and nucleotides	CATALYTIC ACTIVITY: ATP + D-ribose 5-phosphate = AMP + 5-phospho-alpha-D-ribose 1-diphosphate. {ECO:0000255|HAMAP-Rule:MF_00583}.	Cytoplasmic	9.26	Q55848	KPRS_SYNY3	reviewed	Ribose-phosphate pyrophosphokinase (RPPK) (EC 2.7.6.1) (5-phospho-D-ribosyl alpha-1-diphosphate) (Phosphoribosyl diphosphate synthase) (Phosphoribosyl pyrophosphate synthase) (P-Rib-PP synthase) (PRPP synthase) (PRPPase)	2.7.6.1	COFACTOR: Name=Mg(2+); Xref=ChEBI:CHEBI:18420; Evidence={ECO:0000255|HAMAP-Rule:MF_00583}; ; Note=Binds 1 Mg(2+) ion per subunit. {ECO:0000255|HAMAP-Rule:MF_00583};	FUNCTION: Involved in the biosynthesis of ribose 1,5-bisphosphate. Catalyzes the transfer of pyrophosphoryl group from ATP to ribose-5-phosphate to yield phosphoribosyl diphosphate (PRPP) and AMP. {ECO:0000255|HAMAP-Rule:MF_00583}.	cytoplasm [GO:0005737]; ATP binding [GO:0005524]; kinase activity [GO:0016301]; magnesium ion binding [GO:0000287]; ribose phosphate diphosphokinase activity [GO:0004749]; 5-phosphoribose 1-diphosphate biosynthetic process [GO:0006015]; nucleotide biosynthetic process [GO:0009165]; ribonucleoside monophosphate biosynthetic process [GO:0009156]	5-phosphoribose 1-diphosphate biosynthetic process [GO:0006015]; nucleotide biosynthetic process [GO:0009165]; ribonucleoside monophosphate biosynthetic process [GO:0009156]	ATP binding [GO:0005524]; kinase activity [GO:0016301]; magnesium ion binding [GO:0000287]; ribose phosphate diphosphokinase activity [GO:0004749]	cytoplasm [GO:0005737]	GO:0006015; GO:0005524; GO:0005737; GO:0016301; GO:0000287; GO:0009165; GO:0009156; GO:0004749	0.0192192	333	0.03	0	0	o	36.4
sll0593	6.21798	6.74356	6.31245	6.37585	6.10148	0.239535	0.261733	0.209716	0.0952124	0.042447	0.227645	0.269252	glucokinase	glk sll0593	Glycolysis	Energy metabolism	CATALYTIC ACTIVITY: ATP + D-glucose = ADP + D-glucose 6-phosphate. {ECO:0000255|HAMAP-Rule:MF_00524}.	Cytoplasmic	9.26	Q55855	GLK_SYNY3	reviewed	Glucokinase (EC 2.7.1.2) (Glucose kinase)	2.7.1.2	NA	NA	cytoplasm [GO:0005737]; ATP binding [GO:0005524]; glucokinase activity [GO:0004340]; glycolytic process [GO:0006096]	glycolytic process [GO:0006096]	ATP binding [GO:0005524]; glucokinase activity [GO:0004340]	cytoplasm [GO:0005737]	GO:0005524; GO:0005737; GO:0004340; GO:0006096	0.201127	355	2.8	0.08	0	o	37.72
sll0588	8.82321	8.2065	9.32628	9.58151	9.67352	0.058756	0.378934	0.180346	0.0941362	0.0219368	0.0147717	0.0534084	unknown protein	sll0588	NA	Unknown	NA	Unknown	2	Q55862	Q55862_SYNY3	unreviewed	Sll0588 protein	NA	NA	NA	NA	NA	NA	NA	NA	0.0627451	153	0.04	0.03	0	o	16.52
sll0587	4.6863	4.54182	5.5733	6.72096	6.90361	0.180177	0.0561367	0.791589	0.00762088	0.101362	0.00231039	0.0318021	pyruvate kinase	pyk1 sll0587	Glycolysis	Energy metabolism	CATALYTIC ACTIVITY: ATP + pyruvate = ADP + phosphoenolpyruvate.	Cytoplasmic	9.97	Q55863	KPYK1_SYNY3	reviewed	Pyruvate kinase 1 (PK 1) (EC 2.7.1.40)	2.7.1.40	COFACTOR: Name=Mg(2+); Xref=ChEBI:CHEBI:18420; ; COFACTOR: Name=K(+); Xref=ChEBI:CHEBI:29103;	NA	ATP binding [GO:0005524]; kinase activity [GO:0016301]; magnesium ion binding [GO:0000287]; potassium ion binding [GO:0030955]; pyruvate kinase activity [GO:0004743]	NA	ATP binding [GO:0005524]; kinase activity [GO:0016301]; magnesium ion binding [GO:0000287]; potassium ion binding [GO:0030955]; pyruvate kinase activity [GO:0004743]	NA	GO:0005524; GO:0016301; GO:0000287; GO:0030955; GO:0004743	-0.0408034	473	0.02	0	0	o	52
sll0585	6.59679	6.36837	6.10185	5.90739	6.59376	0.540671	0.231445	0.26144	0.0615603	0.0491091	0.0333725	0.0769097	cofG FO synthase subunit 1	cofG sll0585	Amino acids and amines	Energy metabolism	NA	Cytoplasmic	8.96	Q55865	Q55865_SYNY3	unreviewed	Sll0585 protein	NA	NA	NA	NA	NA	NA	NA	NA	-0.112618	317	0.02	0	0	o	34.73
sll0108	11.1609	11.7861	11.5781	11.806	10.3095	0.0745075	0.0989403	0.0408359	0.0664345	0.0118384	0.00174123	0.0292631	ammonium/methylammonium permease	sll0108	NA	Transport and binding proteins	NA	CytoplasmicMembrane	10	P54147	Y108_SYNY3	reviewed	Putative ammonium transporter sll0108	NA	NA	NA	integral component of plasma membrane [GO:0005887]; ammonium transmembrane transporter activity [GO:0008519]; ammonium transmembrane transport [GO:0072488]; cellular response to nitrogen starvation [GO:0006995]; nitrogen utilization [GO:0019740]; organic cation transport [GO:0015695]	ammonium transmembrane transport [GO:0072488]; cellular response to nitrogen starvation [GO:0006995]; nitrogen utilization [GO:0019740]; organic cation transport [GO:0015695]	ammonium transmembrane transporter activity [GO:0008519]	integral component of plasma membrane [GO:0005887]	GO:0072488; GO:0008519; GO:0006995; GO:0005887; GO:0019740; GO:0015695	0.684813	507	261.36	18.64	12	i42-64o86-108i128-150o180-202i211-230o245-267i280-302o317-339i346-363o367-389i402-419o434-456i	53.59
sll0103	8.09543	6.57104	6.5329	7.03311	7.87686	0.353355	0.0265632	0.14032	0.0668061	0.233037	0.0354202	0.0786651	hypothetical protein	sll0103	NA	Hypothetical	NA	Cytoplasmic	8.96	Q55874	Y103_SYNY3	reviewed	Uncharacterized protein sll0103	NA	NA	NA	NA	NA	NA	NA	NA	-0.342619	420	0	0	0	o	45.86
sll0102	5.41611	5.9299	5.42751	5.55749	5.0728	0.236399	0.335995	0.0782384	0.184345	0.203976	0.411066	0.443778	hypothetical protein	sll0102	NA	Hypothetical	NA	Cytoplasmic	8.96	Q55875	Q55875_SYNY3	unreviewed	Sll0102 protein	NA	NA	NA	NA	NA	NA	NA	NA	-0.334637	358	0	0	0	o	40.11
sll0100	5.62858	5.37094	4.88122	5.5512	5.89384	0.00221957	0.235371	0.452673	0.0773101	0.365898	0.464742	0.494612	N-acyl-L-amino acid amidohydrolase	sll0100	Glutamate family / Nitrogen assimilation	Amino acid biosynthesis	NA	Cytoplasmic	8.96	P54984	Y100_SYNY3	reviewed	Uncharacterized hydrolase sll0100 (EC 3.-.-.-)	3.-.-.-	NA	NA	hydrolase activity [GO:0016787]	NA	hydrolase activity [GO:0016787]	NA	GO:0016787	-0.0407125	393	0.36	0	0	o	42.67
sll0290	5.92915	6.11017	5.316	5.72847	5.84006	0.378977	0.238598	0.398223	0.19379	0.0949953	0.572827	0.596121	polyphosphate kinase	ppk sll0290	Phosphorus compounds	Central intermediary metabolism	CATALYTIC ACTIVITY: ATP + (phosphate)(n) = ADP + (phosphate)(n+1). {ECO:0000255|HAMAP-Rule:MF_00347}.	CytoplasmicMembrane	9.99	Q55898	PPK_SYNY3	reviewed	Polyphosphate kinase (EC 2.7.4.1) (ATP-polyphosphate phosphotransferase) (Polyphosphoric acid kinase)	2.7.4.1	NA	FUNCTION: Catalyzes the reversible transfer of the terminal phosphate of ATP to form a long-chain polyphosphate (polyP). {ECO:0000255|HAMAP-Rule:MF_00347}.	polyphosphate kinase complex [GO:0009358]; ATP binding [GO:0005524]; polyphosphate kinase activity [GO:0008976]; polyphosphate biosynthetic process [GO:0006799]	polyphosphate biosynthetic process [GO:0006799]	ATP binding [GO:0005524]; polyphosphate kinase activity [GO:0008976]	polyphosphate kinase complex [GO:0009358]	GO:0005524; GO:0006799; GO:0008976; GO:0009358	-0.216621	728	0.01	0	0	o	82.62
sll0289	7.03357	8.0881	7.29275	7.21692	6.47101	0.0227325	0.10612	0.0721646	0.0956179	0.168627	0.0253894	0.0679062	septum site-determining protein MinD	minD sll0289	Cell division	Cellular processes	NA	CytoplasmicMembrane	7.88	Q55900	MIND_SYNY3	reviewed	Septum site-determining protein MinD (Cell division inhibitor MinD)	NA	NA	FUNCTION: ATPase required for the correct placement of the division site. Cell division inhibitors MinC and MinD act in concert to form an inhibitor capable of blocking formation of the polar Z ring septums. Rapidly oscillates between the poles of the cell to destabilize FtsZ filaments that have formed before they mature into polar Z rings (By similarity). {ECO:0000250}.	plasma membrane [GO:0005886]; ATP binding [GO:0005524]; ATPase activity [GO:0016887]; barrier septum site selection [GO:0000918]	barrier septum site selection [GO:0000918]	ATPase activity [GO:0016887]; ATP binding [GO:0005524]	plasma membrane [GO:0005886]	GO:0005524; GO:0016887; GO:0000918; GO:0005886	0.171805	266	0.09	0.08	0	o	29.05
sll0797	6.07465	6.82108	5.65478	5.58644	5.61214	0.481531	0.0831904	0.45366	0.0338309	0.698779	0.0162277	0.0552035	redox-responsive and/or Ni(II)-responsive regulator, two-component response regulator OmpR subfamily	sll0797	NA	Regulatory functions	NA	Cytoplasmic	9.97	Q55933	Q55933_SYNY3	unreviewed	OmpR subfamily	NA	NA	NA	intracellular [GO:0005622]; DNA binding [GO:0003677]; phosphorelay signal transduction system [GO:0000160]; regulation of transcription, DNA-templated [GO:0006355]; transcription, DNA-templated [GO:0006351]	phosphorelay signal transduction system [GO:0000160]; regulation of transcription, DNA-templated [GO:0006355]; transcription, DNA-templated [GO:0006351]	DNA binding [GO:0003677]	intracellular [GO:0005622]	GO:0003677; GO:0005622; GO:0000160; GO:0006355; GO:0006351	-0.178205	234	0.01	0.01	0	o	26.67
sll0789	9.47166	7.8588	7.45158	8.46739	9.00572	0.361598	0.451914	0.574271	0.0587935	0.0374092	0.0382254	0.0819996	two-component response regulator OmpR subfamily	sll0789	NA	Regulatory functions	NA	Cytoplasmic	9.97	Q55942	Q55942_SYNY3	unreviewed	OmpR subfamily	NA	NA	NA	intracellular [GO:0005622]; DNA binding [GO:0003677]; phosphorelay signal transduction system [GO:0000160]; regulation of transcription, DNA-templated [GO:0006355]; transcription, DNA-templated [GO:0006351]	phosphorelay signal transduction system [GO:0000160]; regulation of transcription, DNA-templated [GO:0006355]; transcription, DNA-templated [GO:0006351]	DNA binding [GO:0003677]	intracellular [GO:0005622]	GO:0003677; GO:0005622; GO:0000160; GO:0006355; GO:0006351	-0.27931	232	0.23	0.2	0	o	26.68
sll0781	6.01044	6.50454	6.70117	6.47889	6.56902	0.111528	0.333783	0.0575812	0.0393507	0.0739697	0.0798992	0.122905	hypothetical protein	sll0781	NA	Hypothetical	NA	Cytoplasmic	8.96	Q55953	Q55953_SYNY3	unreviewed	Sll0781 protein	NA	NA	NA	NA	NA	NA	NA	NA	-0.958065	155	0	0	0	o	18.64
sll0779	5.44885	5.20381	4.85597	5.04643	5.21062	0.0203545	0.0830898	0.0639054	0.0255061	0.157783	0.0110854	0.0478242	unknown protein	sll0779	NA	Unknown	NA	Unknown	6.49	Q55955	Q55955_SYNY3	unreviewed	Sll0779 protein	NA	NA	NA	integral component of membrane [GO:0016021]; intracellular [GO:0005622]; phosphorelay sensor kinase activity [GO:0000155]	NA	phosphorelay sensor kinase activity [GO:0000155]	integral component of membrane [GO:0016021]; intracellular [GO:0005622]	GO:0016021; GO:0005622; GO:0000155	-0.325113	884	22.44	22.43	1	i16-38o	100.46
sll0672	4.50299	5.76493	5.16916	5.36447	4.35577	0.0425517	0.220103	0.182828	0.0707846	0.164692	0.0173014	0.05671	cation-transporting p-type ATPase PacL	sll0672	NA	Transport and binding proteins	NA	CytoplasmicMembrane	10	Q59999	Q59999_SYNY3	unreviewed	Cation-transporting ATPase E1-E2 ATPase	NA	NA	NA	integral component of plasma membrane [GO:0005887]; intracellular membrane-bounded organelle [GO:0043231]; ATP binding [GO:0005524]; cation-transporting ATPase activity [GO:0019829]; metal ion binding [GO:0046872]; cation transmembrane transport [GO:0098655]	cation transmembrane transport [GO:0098655]	ATP binding [GO:0005524]; cation-transporting ATPase activity [GO:0019829]; metal ion binding [GO:0046872]	integral component of plasma membrane [GO:0005887]; intracellular membrane-bounded organelle [GO:0043231]	GO:0005524; GO:0098655; GO:0019829; GO:0005887; GO:0043231; GO:0046872	0.238201	945	204.09	0.02	10	i78-100o113-130i274-296o311-330i737-759o764-783i815-833o848-870i877-899o914-931i	102.5
sll0659	4.359	6.21414	4.73108	4.78182	4.11938	0.0306012	0.210867	0.209701	0.283042	0.371605	0.0442366	0.0884698	sqr sulfide:quinone oxidoreductase	sqr sll0659	Carotenoid	Biosynthesis of cofactors, prosthetic groups, and carriers	NA	Cytoplasmic	8.96	Q55984	Q55984_SYNY3	unreviewed	Sll0659 protein	NA	NA	NA	oxidoreductase activity [GO:0016491]	NA	oxidoreductase activity [GO:0016491]	NA	GO:0016491	-0.137931	522	2.21	0.03	0	o	58.46
sll0745	5.95053	5.71986	5.36807	6.03429	7.26485	0.167539	0.123405	0.207201	0.127467	0.102173	0.013122	0.0514128	phosphofructokinase	pfkA2 pfkA sll0745	Glycolysis	Energy metabolism	CATALYTIC ACTIVITY: ATP + D-fructose 6-phosphate = ADP + D-fructose 1,6-bisphosphate. {ECO:0000255|HAMAP-Rule:MF_01976}.	Cytoplasmic	9.97	Q55988	PFKA2_SYNY3	reviewed	ATP-dependent 6-phosphofructokinase 2 (ATP-PFK 2) (Phosphofructokinase 2) (EC 2.7.1.11) (Phosphohexokinase 2)	2.7.1.11	COFACTOR: Name=Mg(2+); Xref=ChEBI:CHEBI:18420; Evidence={ECO:0000255|HAMAP-Rule:MF_01976};	FUNCTION: Catalyzes the phosphorylation of D-fructose 6-phosphate to fructose 1,6-bisphosphate by ATP, the first committing step of glycolysis. {ECO:0000255|HAMAP-Rule:MF_01976}.	cytoplasm [GO:0005737]; 6-phosphofructokinase activity [GO:0003872]; ATP binding [GO:0005524]; diphosphate-fructose-6-phosphate 1-phosphotransferase activity [GO:0047334]; metal ion binding [GO:0046872]; fructose 6-phosphate metabolic process [GO:0006002]	fructose 6-phosphate metabolic process [GO:0006002]	6-phosphofructokinase activity [GO:0003872]; ATP binding [GO:0005524]; diphosphate-fructose-6-phosphate 1-phosphotransferase activity [GO:0047334]; metal ion binding [GO:0046872]	cytoplasm [GO:0005737]	GO:0003872; GO:0005524; GO:0005737; GO:0047334; GO:0006002; GO:0046872	0.148177	384	0.05	0.01	0	o	41.77
sll0741	4.11617	3.27353	3.99313	5.4051	7.30938	0.242451	0.119315	0.78209	0.140233	0.152721	0.00334736	0.0345792	pyruvate flavodoxin oxidoreductase	nifJ sll0741	Soluble electron carriers	Photosynthesis and respiration	CATALYTIC ACTIVITY: Pyruvate + CoA + oxidized flavodoxin = acetyl-CoA + CO(2) + reduced flavodoxin.	Unknown	2	P52965	NIFJ_SYNY3	reviewed	Putative pyruvate-flavodoxin oxidoreductase (EC 1.2.7.-)	1.2.7.-	COFACTOR: Name=[4Fe-4S] cluster; Xref=ChEBI:CHEBI:49883; Evidence={ECO:0000250|UniProtKB:P94692}; ; Note=Binds 3 [4Fe-4S] clusters per subunit. {ECO:0000250|UniProtKB:P94692};	FUNCTION: Oxidoreductase required for the transfer of electrons from pyruvate to flavodoxin. {ECO:0000305}.	4 iron, 4 sulfur cluster binding [GO:0051539]; iron ion binding [GO:0005506]; oxidoreductase activity [GO:0016491]; oxidoreductase activity, acting on the aldehyde or oxo group of donors [GO:0016903]; thiamine pyrophosphate binding [GO:0030976]; electron transport chain [GO:0022900]; nitrogen fixation [GO:0009399]; response to oxidative stress [GO:0006979]	electron transport chain [GO:0022900]; nitrogen fixation [GO:0009399]; response to oxidative stress [GO:0006979]	4 iron, 4 sulfur cluster binding [GO:0051539]; iron ion binding [GO:0005506]; oxidoreductase activity [GO:0016491]; oxidoreductase activity, acting on the aldehyde or oxo group of donors [GO:0016903]; thiamine pyrophosphate binding [GO:0030976]	NA	GO:0051539; GO:0022900; GO:0005506; GO:0009399; GO:0016491; GO:0016903; GO:0006979; GO:0030976	-0.212093	1199	0.71	0.09	0	o	131.48
sll0048	7.7577	7.19809	7.36049	7.70474	8.1691	0.00110371	0.000798019	0.35144	0.142533	0.0224277	6.32153e-06	0.00711805	unknown protein	sll0048	NA	Unknown	NA	Cytoplasmic	8.96	Q55437	Q55437_SYNY3	unreviewed	Sll0048 protein	NA	NA	NA	NA	NA	NA	NA	NA	-0.145513	312	0.09	0	0	o	34.87
sll0043	6.43655	6.66024	5.90513	6.87721	6.9452	0.381098	0.487513	0.478607	0.154195	0.0764257	0.389626	0.422658	positive phototaxis protein, homologous to chemotaxis protein CheA, two-component hybrid histidine kinase	sll0043	NA	Regulatory functions	NA	Unknown	7.33	Q55443	Q55443_SYNY3	unreviewed	CheA like protein	NA	NA	NA	cytoplasm [GO:0005737]; phosphorelay sensor kinase activity [GO:0000155]; chemotaxis [GO:0006935]	chemotaxis [GO:0006935]	phosphorelay sensor kinase activity [GO:0000155]	cytoplasm [GO:0005737]	GO:0006935; GO:0005737; GO:0000155	-0.134023	1402	0.74	0	0	o	153.14
sll0042	7.37614	7.08123	6.73643	7.42996	7.69672	0.317938	0.482271	0.446192	0.35253	0.341502	0.566419	0.589998	methyl-accepting chemotaxis protein for positive phototaxis	sll0042	Chemotaxis	Cellular processes	NA	CytoplasmicMembrane	9.82	NA	NA	NA	NA	NA	NA	NA	NA	NA	NA	NA	NA	-0.413497	163	0	0	0	o	17.71
sll0041	7.43071	7.31199	6.85899	7.43183	8.01259	0.254389	0.102988	0.208004	0.0663801	0.0532793	0.0280896	0.0713601	phytochrome-like photoreceptor protein for positive phototaxis; homologous to methyl-accepting chemotaxis protein	sll0041	Chemotaxis	Cellular processes	NA	CytoplasmicMembrane	10	Q55445	Y041_SYNY3	reviewed	Putative methyl-accepting chemotaxis protein sll0041	NA	NA	NA	integral component of membrane [GO:0016021]; signal transducer activity [GO:0004871]; chemotaxis [GO:0006935]; protein-chromophore linkage [GO:0018298]	chemotaxis [GO:0006935]; protein-chromophore linkage [GO:0018298]	signal transducer activity [GO:0004871]	integral component of membrane [GO:0016021]	GO:0006935; GO:0016021; GO:0018298; GO:0004871	-0.2309	1000	42	0	2	o201-223i247-266o	108.36
sll0039	8.05196	7.56452	6.70107	6.80924	7.27687	0.415071	0.0174058	0.481971	0.374639	0.0297229	0.0372993	0.0808327	positive phototaxis protein, two-component response regulator CheY subfamily	sll0039	NA	Regulatory functions	NA	Cytoplasmic	9.97	Q55447	Q55447_SYNY3	unreviewed	CheY subfamily	NA	NA	NA	intracellular [GO:0005622]; phosphorelay signal transduction system [GO:0000160]	phosphorelay signal transduction system [GO:0000160]	NA	intracellular [GO:0005622]	GO:0005622; GO:0000160	-0.10084	119	0.01	0	0	o	13.18
sll0038	8.22298	7.32511	7.31771	6.93099	7.52434	0.236731	0.0173261	0.0130728	0.153845	0.079107	0.10271	0.147139	positive phototaxis protein, two-component response regulator PatA subfamily	sll0038	NA	Regulatory functions	NA	Cytoplasmic	9.97	Q55448	Q55448_SYNY3	unreviewed	Protein PatA	NA	NA	FUNCTION: Controls heterocyst pattern formation. {ECO:0000256|PIRNR:PIRNR005897}.	cell septum [GO:0030428]; intracellular [GO:0005622]; heterocyst differentiation [GO:0043158]; phosphorelay signal transduction system [GO:0000160]	heterocyst differentiation [GO:0043158]; phosphorelay signal transduction system [GO:0000160]	NA	cell septum [GO:0030428]; intracellular [GO:0005622]	GO:0030428; GO:0043158; GO:0005622; GO:0000160	-0.0343284	402	0.45	0.26	0	o	44.83
sll0036	5.26831	5.37671	4.98023	4.99213	5.1919	0.174847	0.139703	0.260088	0.422027	0.14506	0.663274	0.677104	hypothetical protein	sll0036	NA	Hypothetical	NA	Cytoplasmic	9.26	Q55452	Y036_SYNY3	reviewed	Uncharacterized protein sll0036	NA	NA	NA	methylglyoxal synthase activity [GO:0008929]; NAD+ kinase activity [GO:0003951]; methylglyoxal biosynthetic process [GO:0019242]	methylglyoxal biosynthetic process [GO:0019242]	methylglyoxal synthase activity [GO:0008929]; NAD+ kinase activity [GO:0003951]	NA	GO:0003951; GO:0019242; GO:0008929	0.136721	433	0.1	0	0	o	45.92
sll0518	7.23877	8.20957	7.66202	7.72856	6.61125	0.279249	0.284852	0.293754	0.236845	0.0613437	0.0515386	0.0959678	unknown protein	sll0518	NA	Unknown	NA	Unknown	2	Q55466	Q55466_SYNY3	unreviewed	Sll0518 protein	NA	NA	NA	NA	NA	NA	NA	NA	-0.732727	385	0.8	0.8	0	o	43.13
sll0513	6.51744	7.84686	7.82749	8.35792	7.89586	0.060317	0.285597	0.273295	0.113396	0.000601401	0.00737895	0.0395652	farnesyl-diphosphate farnesyltransferase, squalene synthase	sll0513	NA	Fatty acid, phospholipid and sterol metabolism	NA	Unknown	2	Q55474	Q55474_SYNY3	unreviewed	Sll0513 protein	NA	NA	NA	transferase activity [GO:0016740]; biosynthetic process [GO:0009058]	biosynthetic process [GO:0009058]	transferase activity [GO:0016740]	NA	GO:0009058; GO:0016740	-0.178339	277	0.24	0.03	0	o	31.16
sll0507	5.30535	6.4092	5.41281	5.38893	4.78004	0.249356	0.0852975	0.160574	0.309189	0.454141	0.048806	0.0931449	probable cation transporter	corA sll0507	NA	Transport and binding proteins	NA	CytoplasmicMembrane	7.88	Q55481	Q55481_SYNY3	unreviewed	Magnesium transport protein CorA	NA	NA	FUNCTION: Mediates influx of magnesium ions. {ECO:0000256|RuleBase:RU362010}.	integral component of plasma membrane [GO:0005887]; cobalt ion transmembrane transporter activity [GO:0015087]; magnesium ion transmembrane transporter activity [GO:0015095]; metal ion transmembrane transporter activity [GO:0046873]; cation transmembrane transport [GO:0098655]; magnesium ion transport [GO:0015693]	cation transmembrane transport [GO:0098655]; magnesium ion transport [GO:0015693]	cobalt ion transmembrane transporter activity [GO:0015087]; magnesium ion transmembrane transporter activity [GO:0015095]; metal ion transmembrane transporter activity [GO:0046873]	integral component of plasma membrane [GO:0005887]	GO:0098655; GO:0015087; GO:0005887; GO:0015095; GO:0015693; GO:0046873	-0.214987	387	43.67	0	2	o320-342i354-373o	45.31
sll0506	7.04602	6.75915	6.14325	6.22557	6.6411	0.0808467	0.061	0.286886	0.0128879	0.118302	0.019306	0.0597273	undecaprenyl pyrophosphate synthetase	uppS sll0506	Other	Other categories	NA	Cytoplasmic	9.97	Q55482	ISPT_SYNY3	reviewed	Isoprenyl transferase (EC 2.5.1.-)	2.5.1.-	COFACTOR: Name=Mg(2+); Xref=ChEBI:CHEBI:18420; Evidence={ECO:0000255|HAMAP-Rule:MF_01139}; ; Note=Binds 2 magnesium ions per subunit. {ECO:0000255|HAMAP-Rule:MF_01139};	FUNCTION: Catalyzes the condensation of isopentenyl diphosphate (IPP) with allylic pyrophosphates generating different type of terpenoids. {ECO:0000255|HAMAP-Rule:MF_01139}.	magnesium ion binding [GO:0000287]; prenyltransferase activity [GO:0004659]	NA	magnesium ion binding [GO:0000287]; prenyltransferase activity [GO:0004659]	NA	GO:0000287; GO:0004659	-0.384739	249	0.18	0	0	o	28.83
sll0505	6.45226	6.58614	5.88147	5.60612	5.88153	0.293381	0.0260302	0.140549	0.330072	0.175249	0.0739242	0.118405	hypothetical protein	sll0505	NA	Hypothetical	NA	CytoplasmicMembrane	9.82	Q55483	Q55483_SYNY3	unreviewed	Sll0505 protein	NA	NA	NA	integral component of membrane [GO:0016021]	NA	NA	integral component of membrane [GO:0016021]	GO:0016021	0.152805	303	44.79	31.7	2	o10-32i39-56o	33.6
sll0504	7.00101	7.24338	6.52292	6.28102	6.11987	0.166724	0.15684	0.155161	0.0507741	0.0339409	0.0330205	0.0765042	diaminopimelate decarboxylase	lysA sll0504	Branched chain family	Amino acid biosynthesis	CATALYTIC ACTIVITY: Meso-2,6-diaminoheptanedioate = L-lysine + CO(2). {ECO:0000255|HAMAP-Rule:MF_02120}.	Cytoplasmic	9.97	Q55484	DCDA_SYNY3	reviewed	Diaminopimelate decarboxylase (DAP decarboxylase) (DAPDC) (EC 4.1.1.20)	4.1.1.20	COFACTOR: Name=pyridoxal 5'-phosphate; Xref=ChEBI:CHEBI:597326; Evidence={ECO:0000255|HAMAP-Rule:MF_02120};	FUNCTION: Specifically catalyzes the decarboxylation of meso-diaminopimelate (meso-DAP) to L-lysine. {ECO:0000255|HAMAP-Rule:MF_02120}.	diaminopimelate decarboxylase activity [GO:0008836]; pyridoxal phosphate binding [GO:0030170]; lysine biosynthetic process via diaminopimelate [GO:0009089]	lysine biosynthetic process via diaminopimelate [GO:0009089]	diaminopimelate decarboxylase activity [GO:0008836]; pyridoxal phosphate binding [GO:0030170]	NA	GO:0008836; GO:0009089; GO:0030170	-0.0586354	469	0.02	0	0	o	50.86
sll0502	6.31737	6.65908	5.8978	5.86096	5.79973	0.104578	0.398394	0.489719	0.223546	0.0560145	0.129325	0.174317	arginyl-tRNA-synthetase	argS sll0502	Aminoacyl tRNA synthetases and tRNA modification	Translation	CATALYTIC ACTIVITY: ATP + L-arginine + tRNA(Arg) = AMP + diphosphate + L-arginyl-tRNA(Arg).	Cytoplasmic	10	Q55486	SYR_SYNY3	reviewed	Arginine--tRNA ligase (EC 6.1.1.19) (Arginyl-tRNA synthetase) (ArgRS)	6.1.1.19	NA	NA	cytoplasm [GO:0005737]; arginine-tRNA ligase activity [GO:0004814]; ATP binding [GO:0005524]; arginyl-tRNA aminoacylation [GO:0006420]	arginyl-tRNA aminoacylation [GO:0006420]	arginine-tRNA ligase activity [GO:0004814]; ATP binding [GO:0005524]	cytoplasm [GO:0005737]	GO:0005524; GO:0004814; GO:0006420; GO:0005737	-0.120548	584	0.04	0	0	o	65.23
sll0495	5.92418	6.76417	6.11064	5.86132	4.96306	0.105508	0.157781	0.318005	0.117099	0.146805	0.029982	0.073073	asparaginyl-tRNA synthetase	asnS sll0495	Aminoacyl tRNA synthetases and tRNA modification	Translation	CATALYTIC ACTIVITY: ATP + L-asparagine + tRNA(Asn) = AMP + diphosphate + L-asparaginyl-tRNA(Asn). {ECO:0000255|HAMAP-Rule:MF_00534}.	Cytoplasmic	10	P52276	SYN_SYNY3	reviewed	Asparagine--tRNA ligase (EC 6.1.1.22) (Asparaginyl-tRNA synthetase) (AsnRS)	6.1.1.22	NA	NA	cytoplasm [GO:0005737]; asparagine-tRNA ligase activity [GO:0004816]; ATP binding [GO:0005524]; nucleic acid binding [GO:0003676]; asparaginyl-tRNA aminoacylation [GO:0006421]	asparaginyl-tRNA aminoacylation [GO:0006421]	asparagine-tRNA ligase activity [GO:0004816]; ATP binding [GO:0005524]; nucleic acid binding [GO:0003676]	cytoplasm [GO:0005737]	GO:0005524; GO:0004816; GO:0006421; GO:0005737; GO:0003676	-0.196491	513	16.89	16.88	1	i5-27o	58.06
sll0493	6.40861	6.84871	5.8856	6.29437	5.59041	0.368574	0.150835	0.345952	0.0155266	0.259324	0.155428	0.200471	hypothetical protein	sll0493	NA	Hypothetical	NA	Cytoplasmic	8.96	Q55496	Q55496_SYNY3	unreviewed	Sll0493 protein	NA	NA	NA	cation transmembrane transporter activity [GO:0008324]; potassium ion transport [GO:0006813]	potassium ion transport [GO:0006813]	cation transmembrane transporter activity [GO:0008324]	NA	GO:0008324; GO:0006813	0.0350877	228	0	0	0	o	25.17
sll0902	7.71974	7.7119	7.40327	7.50171	6.97873	0.285092	0.295	0.278071	0.0325632	0.068531	0.0612626	0.104043	ornithine carbamoyltransferase	argF sll0902	Glutamate family / Nitrogen assimilation	Amino acid biosynthesis	CATALYTIC ACTIVITY: Carbamoyl phosphate + L-ornithine = phosphate + L-citrulline.	Cytoplasmic	9.97	Q55497	OTC_SYNY3	reviewed	Ornithine carbamoyltransferase (OTCase) (EC 2.1.3.3)	2.1.3.3	NA	FUNCTION: Reversibly catalyzes the transfer of the carbamoyl group from carbamoyl phosphate (CP) to the N(epsilon) atom of ornithine (ORN) to produce L-citrulline. {ECO:0000250}.	cytoplasm [GO:0005737]; amino acid binding [GO:0016597]; ornithine carbamoyltransferase activity [GO:0004585]; arginine biosynthetic process via ornithine [GO:0042450]; urea cycle [GO:0000050]	arginine biosynthetic process via ornithine [GO:0042450]; urea cycle [GO:0000050]	amino acid binding [GO:0016597]; ornithine carbamoyltransferase activity [GO:0004585]	cytoplasm [GO:0005737]	GO:0016597; GO:0042450; GO:0005737; GO:0004585; GO:0000050	0.0350649	308	0.12	0	0	o	33.62
sll0899	6.52452	7.92219	7.26336	7.29824	6.33845	0.292822	0.393143	0.425328	0.0129343	0.00862086	0.000478496	0.0188995	UDP-N-acetylglucosamine pyrophosphorylase	glmU sll0899	Murein sacculus and peptidoglycan	Cell envelope	CATALYTIC ACTIVITY: Acetyl-CoA + alpha-D-glucosamine 1-phosphate = CoA + N-acetyl-alpha-D-glucosamine 1-phosphate. {ECO:0000255|HAMAP-Rule:MF_01631}.; CATALYTIC ACTIVITY: UTP + N-acetyl-alpha-D-glucosamine 1-phosphate = diphosphate + UDP-N-acetyl-alpha-D-glucosamine. {ECO:0000255|HAMAP-Rule:MF_01631}.	Cytoplasmic	9.97	Q55504	GLMU_SYNY3	reviewed	Bifunctional protein GlmU [Includes: UDP-N-acetylglucosamine pyrophosphorylase (EC 2.7.7.23) (N-acetylglucosamine-1-phosphate uridyltransferase); Glucosamine-1-phosphate N-acetyltransferase (EC 2.3.1.157)]	2.7.7.23; 2.3.1.157	COFACTOR: Name=Mg(2+); Xref=ChEBI:CHEBI:18420; Evidence={ECO:0000255|HAMAP-Rule:MF_01631}; ; Note=Binds 1 Mg(2+) ion per subunit. {ECO:0000255|HAMAP-Rule:MF_01631};	FUNCTION: Catalyzes the last two sequential reactions in the de novo biosynthetic pathway for UDP-N-acetylglucosamine (UDP-GlcNAc). The C-terminal domain catalyzes the transfer of acetyl group from acetyl coenzyme A to glucosamine-1-phosphate (GlcN-1-P) to produce N-acetylglucosamine-1-phosphate (GlcNAc-1-P), which is converted into UDP-GlcNAc by the transfer of uridine 5-monophosphate (from urid…	cytoplasm [GO:0005737]; glucosamine-1-phosphate N-acetyltransferase activity [GO:0019134]; magnesium ion binding [GO:0000287]; UDP-N-acetylglucosamine diphosphorylase activity [GO:0003977]; cell morphogenesis [GO:0000902]; cell wall organization [GO:0071555]; lipid A biosynthetic process [GO:0009245]; lipopolysaccharide biosynthetic process [GO:0009103]; peptidoglycan biosynthetic process [GO:000…	cell morphogenesis [GO:0000902]; cell wall organization [GO:0071555]; lipid A biosynthetic process [GO:0009245]; lipopolysaccharide biosynthetic process [GO:0009103]; peptidoglycan biosynthetic process [GO:0009252]; regulation of cell shape [GO:0008360]; UDP-N-acetylglucosamine biosynthetic process [GO:0006048]	glucosamine-1-phosphate N-acetyltransferase activity [GO:0019134]; magnesium ion binding [GO:0000287]; UDP-N-acetylglucosamine diphosphorylase activity [GO:0003977]	cytoplasm [GO:0005737]	GO:0006048; GO:0003977; GO:0000902; GO:0071555; GO:0005737; GO:0019134; GO:0009245; GO:0009103; GO:0000287; GO:0009252; GO:0008360	-0.132675	456	0.01	0	0	o	48.93
ssl1707	7.70947	8.54573	7.48107	7.69376	7.13985	0.229573	0.556512	0.289666	0.187656	0.0700532	0.163261	0.20819	hypothetical protein	ssl1707	NA	Hypothetical	NA	Unknown	2	P74781	P74781_SYNY3	unreviewed	Ssl1707 protein	NA	NA	NA	NA	NA	NA	NA	NA	-0.0559524	84	0	0	0	o	9.26
sll0897	7.81516	8.29513	7.42933	7.41129	6.90724	0.339138	0.466139	0.496071	0.0900578	0.258899	0.308824	0.347735	DnaJ protein, heat shock protein 40, molecular chaperone	dnaJ1 sll0897	Chaperones	Cellular processes	NA	Cytoplasmic	9.97	Q55505	DNAJ1_SYNY3	reviewed	Chaperone protein DnaJ 1	NA	COFACTOR: Name=Zn(2+); Xref=ChEBI:CHEBI:29105; Evidence={ECO:0000255|HAMAP-Rule:MF_01152}; ; Note=Binds 2 Zn(2+) ions per monomer. {ECO:0000255|HAMAP-Rule:MF_01152};	FUNCTION: Participates actively in the response to hyperosmotic and heat shock by preventing the aggregation of stress-denatured proteins and by disaggregating proteins, also in an autonomous, DnaK-independent fashion. Unfolded proteins bind initially to DnaJ; upon interaction with the DnaJ-bound protein, DnaK hydrolyzes its bound ATP, resulting in the formation of a stable complex. GrpE releases…	cytoplasm [GO:0005737]; ATP binding [GO:0005524]; zinc ion binding [GO:0008270]; DNA replication [GO:0006260]; protein folding [GO:0006457]; response to heat [GO:0009408]	DNA replication [GO:0006260]; protein folding [GO:0006457]; response to heat [GO:0009408]	ATP binding [GO:0005524]; zinc ion binding [GO:0008270]	cytoplasm [GO:0005737]	GO:0005524; GO:0006260; GO:0005737; GO:0006457; GO:0009408; GO:0008270	-0.530239	377	0.03	0	0	o	40.8
sll0895	6.14318	6.21522	5.69387	5.8103	5.92486	0.0126948	0.0700454	0.433068	0.229022	0.126727	0.381041	0.414543	CysQ protein homolog	sll0895	NA	Transport and binding proteins	NA	Cytoplasmic	9.26	NA	NA	NA	NA	NA	NA	NA	NA	NA	NA	NA	NA	-0.306529	291	0	0	0	o	32.2
sll0534	7.82181	8.6414	7.92263	7.70714	7.74487	0.0414275	0.0993439	0.373324	0.0477229	0.0413958	0.028373	0.0716924	ATP-dependent Clp protease proteolytic subunit 2	clpP2 sll0534	Degradation of proteins, peptides, and glycopeptides	Translation	CATALYTIC ACTIVITY: Hydrolysis of proteins to small peptides in the presence of ATP and magnesium. Alpha-casein is the usual test substrate. In the absence of ATP, only oligopeptides shorter than five residues are hydrolyzed (such as succinyl-Leu-Tyr-|-NHMec; and Leu-Tyr-Leu-|-Tyr-Trp, in which cleavage of the -Tyr-|-Leu- and -Tyr-|-Trp bonds also occurs). {ECO:0000255|HAMAP-Rule:MF_00444}.	Cytoplasmic	9.26	Q59993	CLPP2_SYNY3	reviewed	ATP-dependent Clp protease proteolytic subunit 2 (EC 3.4.21.92) (Endopeptidase Clp 2)	3.4.21.92	NA	FUNCTION: Cleaves peptides in various proteins in a process that requires ATP hydrolysis. Has a chymotrypsin-like activity. Plays a major role in the degradation of misfolded proteins. {ECO:0000255|HAMAP-Rule:MF_00444}.	cytoplasm [GO:0005737]; serine-type endopeptidase activity [GO:0004252]	NA	serine-type endopeptidase activity [GO:0004252]	cytoplasm [GO:0005737]	GO:0005737; GO:0004252	-0.0942478	226	15.14	0.03	0	o	24.83
sll0533	7.41969	9.11477	7.77827	7.76924	7.03401	0.301476	0.434812	0.300774	0.0895393	0.198707	0.122481	0.167778	trigger factor	tig sll0533	Protein and peptide secretion	Cellular processes	CATALYTIC ACTIVITY: Peptidylproline (omega=180) = peptidylproline (omega=0).	Cytoplasmic	8.96	Q55511	TIG_SYNY3	reviewed	Trigger factor (TF) (EC 5.2.1.8) (PPIase)	5.2.1.8	NA	FUNCTION: Involved in protein export. Acts as a chaperone by maintaining the newly synthesized protein in an open conformation. Functions as a peptidyl-prolyl cis-trans isomerase (By similarity). {ECO:0000250}.	cytoplasm [GO:0005737]; peptidyl-prolyl cis-trans isomerase activity [GO:0003755]; cell cycle [GO:0007049]; cell division [GO:0051301]; protein folding [GO:0006457]; protein transport [GO:0015031]	cell cycle [GO:0007049]; cell division [GO:0051301]; protein folding [GO:0006457]; protein transport [GO:0015031]	peptidyl-prolyl cis-trans isomerase activity [GO:0003755]	cytoplasm [GO:0005737]	GO:0007049; GO:0051301; GO:0005737; GO:0003755; GO:0006457; GO:0015031	-0.414437	471	0	0	0	o	52.62
sll0529	7.00517	7.98482	7.31236	7.17553	6.31825	0.336653	0.1081	0.443647	0.0118579	0.00097829	0.000718226	0.0224645	putative phospho-ketolase, transketolase	sll0529	Pentose phosphate pathway	Energy metabolism	NA	Extracellular	9.64	Q55517	Q55517_SYNY3	unreviewed	Sll0529 protein	NA	NA	NA	aldehyde-lyase activity [GO:0016832]; carbohydrate metabolic process [GO:0005975]	carbohydrate metabolic process [GO:0005975]	aldehyde-lyase activity [GO:0016832]	NA	GO:0016832; GO:0005975	-0.0655267	731	0.18	0	0	o	78.33
ssl1004	7.81823	7.22541	6.88924	7.06042	7.70527	0.123369	0.270184	0.133218	0.321502	0.171233	0.0791858	0.122645	hypothetical protein	ssl1004	NA	Hypothetical	NA	Unknown	2	Q55520	Q55520_SYNY3	unreviewed	Ssl1004 protein	NA	NA	NA	NA	NA	NA	NA	NA	0.00108696	92	0	0	0	o	10.09
sll0524	6.82986	6.39566	6.19137	6.9509	7.14596	0.186457	0.680218	0.629257	0.032382	0.060077	0.249429	0.288948	hypothetical protein	sll0524	NA	Hypothetical	NA	CytoplasmicMembrane	9.82	Q55521	Q55521_SYNY3	unreviewed	Sll0524 protein	NA	NA	NA	NA	NA	NA	NA	NA	0.0950783	447	0.38	0	0	o	47.49
sll0520	7.64408	8.72641	8.48584	8.22736	7.58819	0.0909816	0.123863	0.213255	0.0284244	0.0673978	0.02051	0.0606747	NADH dehydrogenase subunit NdhI	ndhI sll0520	NADH dehydrogenase	Photosynthesis and respiration	CATALYTIC ACTIVITY: NAD(P)H + plastoquinone = NAD(P)(+) + plastoquinol. {ECO:0000255|HAMAP-Rule:MF_01351}.	Cytoplasmic	9.12	P26525	NDHI_SYNY3	reviewed	NAD(P)H-quinone oxidoreductase subunit I (EC 1.6.5.-) (NAD(P)H dehydrogenase I subunit I) (NDH-1 subunit I) (NDH-I)	1.6.5.-	COFACTOR: Name=[4Fe-4S] cluster; Xref=ChEBI:CHEBI:49883; Evidence={ECO:0000255|HAMAP-Rule:MF_01351}; ; Note=Binds 2 [4Fe-4S] clusters per subunit. {ECO:0000255|HAMAP-Rule:MF_01351};	FUNCTION: NDH-1 shuttles electrons from an unknown electron donor, via FMN and iron-sulfur (Fe-S) centers, to quinones in the respiratory and/or the photosynthetic chain. The immediate electron acceptor for the enzyme in this species is believed to be plastoquinone. Couples the redox reaction to proton translocation, and thus conserves the redox energy in a proton gradient. {ECO:0000255|HAMAP-Rul…	thylakoid membrane [GO:0042651]; 4 iron, 4 sulfur cluster binding [GO:0051539]; iron ion binding [GO:0005506]; NADH dehydrogenase (ubiquinone) activity [GO:0008137]; quinone binding [GO:0048038]; photosynthesis, light reaction [GO:0019684]	photosynthesis, light reaction [GO:0019684]	4 iron, 4 sulfur cluster binding [GO:0051539]; iron ion binding [GO:0005506]; NADH dehydrogenase (ubiquinone) activity [GO:0008137]; quinone binding [GO:0048038]	thylakoid membrane [GO:0042651]	GO:0051539; GO:0008137; GO:0005506; GO:0019684; GO:0048038; GO:0042651	-0.344041	193	0.01	0	0	o	22.15
sll0519	7.77777	9.07176	8.72762	8.5726	7.83525	0.0758949	0.0419293	0.224797	0.00349956	0.044154	0.00724385	0.0395652	NADH dehydrogenase subunit 1	ndhA sll0519	NADH dehydrogenase	Photosynthesis and respiration	CATALYTIC ACTIVITY: NAD(P)H + plastoquinone = NAD(P)(+) + plastoquinol.	CytoplasmicMembrane	10	P26522	NU1C_SYNY3	reviewed	NAD(P)H-quinone oxidoreductase subunit 1 (EC 1.6.5.-) (NAD(P)H dehydrogenase I subunit 1) (NDH-1 subunit 1) (NDH-A)	1.6.5.-	NA	FUNCTION: NDH-1 shuttles electrons from an unknown electron donor, via FMN and iron-sulfur (Fe-S) centers, to quinones in the respiratory and/or the photosynthetic chain. The immediate electron acceptor for the enzyme in this species is believed to be plastoquinone. Couples the redox reaction to proton translocation, and thus conserves the redox energy in a proton gradient.	integral component of membrane [GO:0016021]; thylakoid membrane [GO:0042651]; oxidoreductase activity, acting on NAD(P)H, quinone or similar compound as acceptor [GO:0016655]; quinone binding [GO:0048038]; photosynthesis, light reaction [GO:0019684]	photosynthesis, light reaction [GO:0019684]	oxidoreductase activity, acting on NAD(P)H, quinone or similar compound as acceptor [GO:0016655]; quinone binding [GO:0048038]	integral component of membrane [GO:0016021]; thylakoid membrane [GO:0042651]	GO:0016021; GO:0016655; GO:0019684; GO:0048038; GO:0042651	0.833333	372	169.88	22.99	8	o29-51i98-120o130-152i165-187o202-224i254-276o305-327i340-362o	40.55
sll1343	5.20491	6.03548	5.83434	5.99785	5.10138	0.251129	0.21252	0.260872	0.0354854	0.0343286	0.00626371	0.0372549	aminopeptidase	sll1343	Degradation of proteins, peptides, and glycopeptides	Translation	NA	Cytoplasmic	9.12	NA	NA	NA	NA	NA	NA	NA	NA	NA	NA	NA	NA	-0.340276	869	0.01	0	0	o	98
sll1342	10.5082	11.1469	10.9576	10.6795	9.88532	0.102456	0.066444	0.209236	0.0558798	0.0457317	0.0060407	0.0371684	NAD(P)-dependent glyceraldehyde-3-phosphate dehydrogenase	gap2 sll1342	CO2 fixation	Photosynthesis and respiration	CATALYTIC ACTIVITY: D-glyceraldehyde 3-phosphate + phosphate + NAD(+) = 3-phospho-D-glyceroyl phosphate + NADH. {ECO:0000250|UniProtKB:P09124}.; CATALYTIC ACTIVITY: D-glyceraldehyde 3-phosphate + phosphate + NAD(P)(+) = 3-phospho-D-glyceroyl phosphate + NAD(P)H. {ECO:0000250|UniProtKB:P10618}.	Cytoplasmic	9.97	P80505	G3P2_SYNY3	reviewed	Glyceraldehyde-3-phosphate dehydrogenase 2 (EC 1.2.1.12) (EC 1.2.1.59) (GAPDH 2) (NAD(P)-dependent glyceraldehyde-3-phosphate dehydrogenase) (NAD-dependent glyceraldehyde-3-phosphate dehydrogenase)	1.2.1.12; 1.2.1.59	NA	FUNCTION: Involved in the photosynthetic carbon assimilation. Catalyzes the oxidative phosphorylation of glyceraldehyde 3-phosphate (G3P) to 1,3-bisphosphoglycerate (BPG) using the cofactor NAD. The first reaction step involves the formation of a hemiacetal intermediate between G3P and a cysteine residue, and this hemiacetal intermediate is then oxidized to a thioester, with concomitant reduction…	cytoplasm [GO:0005737]; glyceraldehyde-3-phosphate dehydrogenase (NAD+) (phosphorylating) activity [GO:0004365]; NAD binding [GO:0051287]; NADP binding [GO:0050661]; glucose metabolic process [GO:0006006]; glycolytic process [GO:0006096]	glucose metabolic process [GO:0006006]; glycolytic process [GO:0006096]	glyceraldehyde-3-phosphate dehydrogenase (NAD+) (phosphorylating) activity [GO:0004365]; NAD binding [GO:0051287]; NADP binding [GO:0050661]	cytoplasm [GO:0005737]	GO:0051287; GO:0050661; GO:0005737; GO:0006006; GO:0004365; GO:0006096	-0.102374	337	0.15	0	0	o	36.5
sll1341	9.31603	8.39082	8.38932	8.41143	8.87102	0.11489	0.0499881	0.303227	0.0198011	0.132967	0.0432042	0.0879709	bacterioferritin	bfr sll1341	NA	Transport and binding proteins	CATALYTIC ACTIVITY: 4 Fe(2+) + 4 H(+) + O(2) = 4 Fe(3+) + 2 H(2)O.	Cytoplasmic	9.97	P24602	BFR_SYNY3	reviewed	Bacterioferritin (BFR) (EC 1.16.3.1)	1.16.3.1	COFACTOR: Name=heme b; Xref=ChEBI:CHEBI:60344; Evidence={ECO:0000305}; ; Note=Binds 1 heme b (iron(II)-protoporphyrin IX) group per dimer. {ECO:0000305};; COFACTOR: Name=Fe cation; Xref=ChEBI:CHEBI:24875; Evidence={ECO:0000250}; ; Note=Binds 2 iron ions per subunit. The catalytic dinuclear iron-binding site within each subunit is known as the ferroxidase center. {ECO:0000250};	FUNCTION: Iron-storage protein, whose ferroxidase center binds Fe(2+) ions, oxidizes them by dioxygen to Fe(3+), and participates in the subsequent Fe(3+) oxide mineral core formation within the central cavity of the protein complex.	cell [GO:0005623]; ferric iron binding [GO:0008199]; ferroxidase activity [GO:0004322]; cellular iron ion homeostasis [GO:0006879]; iron ion transport [GO:0006826]	cellular iron ion homeostasis [GO:0006879]; iron ion transport [GO:0006826]	ferric iron binding [GO:0008199]; ferroxidase activity [GO:0004322]	cell [GO:0005623]	GO:0005623; GO:0006879; GO:0008199; GO:0004322; GO:0006826	-0.505128	156	0	0	0	o	18.34
sll1338	13.1847	11.5808	12.0415	12.2063	13.4927	0.069554	0.236723	0.00645359	0.171816	0.104475	0.00832734	0.0419752	unknown protein	sll1338	NA	Unknown	NA	Unknown	2.5	P74534	P74534_SYNY3	unreviewed	Sll1338 protein	NA	NA	NA	NA	NA	NA	NA	NA	-0.0582888	187	8.43	8.42	0	o	20.19
sll1336	7.61304	8.59189	7.68289	8.03417	7.6463	0.15667	0.274866	0.375767	0.0292955	0.0447758	0.0441144	0.0884698	hypothetical protein	sll1336	NA	Hypothetical	NA	Cytoplasmic	8.96	P74535	P74535_SYNY3	unreviewed	Sll1336 protein	NA	NA	NA	NA	NA	NA	NA	NA	-0.0680851	705	0.23	0	0	o	78.34
sll1329	6.10419	6.11346	5.53794	5.62731	5.73585	0.0701409	0.0621529	0.182747	0.314171	0.114314	0.14219	0.188493	inositol monophosphate family protein	sll1329	NA	Regulatory functions	NA	CytoplasmicMembrane	8.46	P74542	P74542_SYNY3	unreviewed	Monophosphatase	NA	NA	NA	cytoplasm [GO:0005737]; inositol monophosphate 1-phosphatase activity [GO:0008934]; magnesium ion binding [GO:0000287]; inositol metabolic process [GO:0006020]; inositol phosphate dephosphorylation [GO:0046855]; phosphatidylinositol phosphorylation [GO:0046854]; signal transduction [GO:0007165]	inositol metabolic process [GO:0006020]; inositol phosphate dephosphorylation [GO:0046855]; phosphatidylinositol phosphorylation [GO:0046854]; signal transduction [GO:0007165]	inositol monophosphate 1-phosphatase activity [GO:0008934]; magnesium ion binding [GO:0000287]	cytoplasm [GO:0005737]	GO:0005737; GO:0006020; GO:0008934; GO:0046855; GO:0000287; GO:0046854; GO:0007165	0.125784	287	3.3	0.01	0	o	31.56
sll1367	6.37272	6.24904	6.13704	6.24475	6.3126	0.046346	0.0146321	0.0342907	0.211085	0.0739848	0.159109	0.204249	hypothetical protein	sll1367	NA	Hypothetical	NA	Cytoplasmic	8.96	P74544	P74544_SYNY3	unreviewed	Sll1367 protein	NA	NA	NA	DNA binding [GO:0003677]; regulation of transcription, DNA-templated [GO:0006355]	regulation of transcription, DNA-templated [GO:0006355]	DNA binding [GO:0003677]	NA	GO:0003677; GO:0006355	-0.18046	261	0.04	0.01	0	o	30.07
sll1365	4.97184	5.2999	5.01216	5.60687	5.33299	0.142323	0.23249	0.383913	0.10521	0.125977	0.183914	0.228573	unknown protein	sll1365	NA	Unknown	NA	CytoplasmicMembrane	9.82	P74554	P74554_SYNY3	unreviewed	Sll1365 protein	NA	NA	NA	integral component of membrane [GO:0016021]; catalytic activity [GO:0003824]; signal transducer activity [GO:0004871]	NA	catalytic activity [GO:0003824]; signal transducer activity [GO:0004871]	integral component of membrane [GO:0016021]	GO:0003824; GO:0016021; GO:0004871	-0.0271722	633	43.73	20.98	2	o27-46i305-327o	70.36
ssl2667	9.51439	9.38186	9.20272	9.32878	9.93174	0.229539	0.271218	0.26344	0.190429	0.0393809	0.144028	0.189364	an assembly factor for iron-sulfur culsters	ssl2667	Glutamate family / Nitrogen assimilation	Amino acid biosynthesis	NA	Unknown	2	P74558	P74558_SYNY3	unreviewed	NifU protein	NA	NA	NA	2 iron, 2 sulfur cluster binding [GO:0051537]; iron ion binding [GO:0005506]; iron-sulfur cluster assembly [GO:0016226]	iron-sulfur cluster assembly [GO:0016226]	2 iron, 2 sulfur cluster binding [GO:0051537]; iron ion binding [GO:0005506]	NA	GO:0051537; GO:0005506; GO:0016226	0.075	76	0	0	0	o	8.37
sll1363	8.54629	9.29439	8.72903	8.85288	8.44403	0.0504978	0.1246	0.233533	0.123721	0.126029	0.0743914	0.118836	ketol-acid reductoisomerase	ilvC sll1363	Branched chain family	Amino acid biosynthesis	CATALYTIC ACTIVITY: (2R)-2,3-dihydroxy-3-methylbutanoate + NADP(+) = (2S)-2-hydroxy-2-methyl-3-oxobutanoate + NADPH.; CATALYTIC ACTIVITY: (2R,3R)-2,3-dihydroxy-3-methylpentanoate + NADP(+) = (S)-2-hydroxy-2-ethyl-3-oxobutanoate + NADPH.	Cytoplasmic	9.97	P29107	ILVC_SYNY3	reviewed	Ketol-acid reductoisomerase (EC 1.1.1.86) (Acetohydroxy-acid isomeroreductase) (Alpha-keto-beta-hydroxylacyl reductoisomerase)	1.1.1.86	NA	NA	ketol-acid reductoisomerase activity [GO:0004455]; isoleucine biosynthetic process [GO:0009097]; valine biosynthetic process [GO:0009099]	isoleucine biosynthetic process [GO:0009097]; valine biosynthetic process [GO:0009099]	ketol-acid reductoisomerase activity [GO:0004455]	NA	GO:0009097; GO:0004455; GO:0009099	-0.066485	367	0.07	0.02	0	o	39.96
sll0630	8.0068	9.42619	9.78099	10.0283	8.99477	0.321296	0.202258	0.165919	0.0201651	0.117585	0.0292518	0.0728206	unknown protein	sll0630	NA	Unknown	NA	Unknown	2.5	P74563	P74563_SYNY3	unreviewed	Sll0630 protein	NA	NA	NA	NA	NA	NA	NA	NA	-0.835862	145	12.49	12.49	0	o	16.47
sll0629	8.28294	9.93956	10.2603	10.352	9.20627	0.203044	0.219778	0.149058	0.0429256	0.0896369	0.0114553	0.0483898	alternative photosystem I reaction center subunit X	psaK2 sll0629	Photosystem I	Photosynthesis and respiration	NA	CytoplasmicMembrane	9.82	P74564	PSAK2_SYNY3	reviewed	Photosystem I reaction center subunit PsaK 2 (Photosystem I subunit X 2)	NA	NA	NA	integral component of membrane [GO:0016021]; photosystem I [GO:0009522]; thylakoid membrane [GO:0042651]; photosynthesis [GO:0015979]	photosynthesis [GO:0015979]	NA	integral component of membrane [GO:0016021]; photosystem I [GO:0009522]; thylakoid membrane [GO:0042651]	GO:0016021; GO:0015979; GO:0009522; GO:0042651	0.527344	128	50.13	9.78	2	i57-79o105-127i	13.72
sll0626	5.13393	5.7014	5.08467	4.75046	4.91338	0.136229	0.211815	0.236806	0.300786	0.124052	0.215095	0.257443	putative neutral invertase	sll0626	Other	Other categories	NA	CytoplasmicMembrane	9.82	NA	NA	NA	NA	NA	NA	NA	NA	NA	NA	NA	NA	-0.254806	489	0.57	0.01	0	o	56.72
sll0623	7.81647	7.04263	7.01247	6.98895	7.66287	0.300185	0.167331	0.0526498	0.338225	0.0314968	0.0217496	0.0632817	unknown protein	sll0623	NA	Unknown	NA	Unknown	2	P74577	P74577_SYNY3	unreviewed	Sll0623 protein	NA	NA	NA	NA	NA	NA	NA	NA	-0.467686	229	0.01	0.01	0	o	24.35
sll1499	8.04839	8.33328	7.61212	7.7657	7.37116	0.206539	0.343047	0.424165	0.0734706	0.0995445	0.152949	0.198183	ferredoxin-dependent glutamate synthase	gltS sll1499	Glutamate family / Nitrogen assimilation	Amino acid biosynthesis	CATALYTIC ACTIVITY: 2 L-glutamate + 2 oxidized ferredoxin = L-glutamine + 2-oxoglutarate + 2 reduced ferredoxin + 2 H(+).	Cytoplasmic	9.97	P55038	GLTS_SYNY3	reviewed	Ferredoxin-dependent glutamate synthase 2 (EC 1.4.7.1) (FD-GOGAT)	1.4.7.1	COFACTOR: Name=[3Fe-4S] cluster; Xref=ChEBI:CHEBI:21137; ; Note=Binds 1 [3Fe-4S] cluster.;; COFACTOR: Name=FAD; Xref=ChEBI:CHEBI:57692; ; COFACTOR: Name=FMN; Xref=ChEBI:CHEBI:58210;	NA	3 iron, 4 sulfur cluster binding [GO:0051538]; glutamate synthase (ferredoxin) activity [GO:0016041]; glutamate synthase activity [GO:0015930]; metal ion binding [GO:0046872]; ammonia assimilation cycle [GO:0019676]; glutamate biosynthetic process [GO:0006537]; L-glutamate biosynthetic process [GO:0097054]	ammonia assimilation cycle [GO:0019676]; glutamate biosynthetic process [GO:0006537]; L-glutamate biosynthetic process [GO:0097054]	3 iron, 4 sulfur cluster binding [GO:0051538]; glutamate synthase (ferredoxin) activity [GO:0016041]; glutamate synthase activity [GO:0015930]; metal ion binding [GO:0046872]	NA	GO:0051538; GO:0097054; GO:0019676; GO:0006537; GO:0016041; GO:0015930; GO:0046872	-0.174774	1546	0.09	0	0	o	168.38
sll1496	6.61595	6.311	5.86645	6.16369	6.29545	0.282078	0.0768695	0.060605	0.0227553	0.0785984	0.0902828	0.133585	mannose-1-phosphate guanyltransferase	sll1496	Sugars	Energy metabolism	NA	Cytoplasmic	9.97	P74589	P74589_SYNY3	unreviewed	Mannose-1-phosphate guanyltransferase	NA	NA	NA	intramolecular transferase activity, phosphotransferases [GO:0016868]; nucleotidyltransferase activity [GO:0016779]; biosynthetic process [GO:0009058]; carbohydrate metabolic process [GO:0005975]	biosynthetic process [GO:0009058]; carbohydrate metabolic process [GO:0005975]	intramolecular transferase activity, phosphotransferases [GO:0016868]; nucleotidyltransferase activity [GO:0016779]	NA	GO:0009058; GO:0005975; GO:0016868; GO:0016779	0.000118624	843	0.1	0	0	o	92.52
sll1495	5.40171	6.87182	5.8534	6.09595	5.01976	0.192053	0.256269	0.116378	0.0700512	0.00602688	0.0113929	0.0483898	hypothetical protein	sll1495	NA	Hypothetical	NA	Cytoplasmic	9.97	P74590	P74590_SYNY3	unreviewed	Sll1495 protein	NA	NA	NA	integral component of membrane [GO:0016021]; oxidoreductase activity [GO:0016491]	NA	oxidoreductase activity [GO:0016491]	integral component of membrane [GO:0016021]	GO:0016021; GO:0016491	-0.075063	397	17.99	17.31	1	i7-24o	43.55
sll1491	5.97042	5.27935	6.35548	5.73358	6.30424	0.315759	0.376434	0.171709	0.759456	0.225786	0.312149	0.350079	periplasmic WD-repeat protein	sll1491	WD repeat proteins	Other categories	NA	CytoplasmicMembrane	9.82	P74598	Y1491_SYNY3	reviewed	Uncharacterized WD repeat-containing protein sll1491	NA	NA	NA	outer membrane-bounded periplasmic space [GO:0030288]	NA	NA	outer membrane-bounded periplasmic space [GO:0030288]	GO:0030288	-0.0606322	348	0.32	0.31	0	o	37.35
sll1489	5.87385	6.66385	6.66274	7.38355	6.9559	0.522597	0.22789	0.100536	0.0299321	0.00173308	0.0179772	0.0580009	circadian phase modifier CpmA homolog	sll1489	Other	Other categories	NA	Unknown	2	P74601	P74601_SYNY3	unreviewed	Sll1489 protein	NA	NA	NA	'de novo' IMP biosynthetic process [GO:0006189]	'de novo' IMP biosynthetic process [GO:0006189]	NA	NA	GO:0006189	0.363441	279	8.9	0	0	o	29.37
ssl2874	7.72075	8.11275	7.41169	7.07534	7.16712	0.107669	0.100851	0.195454	0.337277	0.312502	0.113689	0.157652	hypothetical protein	ssl2874	NA	Hypothetical	NA	Unknown	2	P74607	Y2874_SYNY3	reviewed	UPF0296 protein ssl2874	NA	NA	NA	NA	NA	NA	NA	NA	-0.0674157	89	0.09	0.08	0	o	9.87
sll1484	4.97187	5.9092	6.02447	6.92873	6.49556	0.413233	0.341531	0.460384	0.0665811	0.0332119	0.0562013	0.0999006	type 2 NADH dehydrogenase	sll1484	NADH dehydrogenase	Photosynthesis and respiration	NA	CytoplasmicMembrane	7.88	NA	NA	NA	NA	NA	NA	NA	NA	NA	NA	NA	NA	-0.0246407	487	32.5	11.44	1	o450-467i	52.83
sll1470	7.80191	7.60326	7.15788	7.06181	7.38323	0.249876	0.114361	0.0913871	0.261153	0.072254	0.185828	0.230089	3-isopropylmalate dehydratase large subunit	leuC sll1470	Branched chain family	Amino acid biosynthesis	CATALYTIC ACTIVITY: (2R,3S)-3-isopropylmalate = (2S)-2-isopropylmalate. {ECO:0000255|HAMAP-Rule:MF_01026}.	Cytoplasmic	9.97	P54384	LEUC_SYNY3	reviewed	3-isopropylmalate dehydratase large subunit (EC 4.2.1.33) (Alpha-IPM isomerase) (IPMI) (Isopropylmalate isomerase)	4.2.1.33	COFACTOR: Name=[4Fe-4S] cluster; Xref=ChEBI:CHEBI:49883; Evidence={ECO:0000255|HAMAP-Rule:MF_01026}; ; Note=Binds 1 [4Fe-4S] cluster per subunit. {ECO:0000255|HAMAP-Rule:MF_01026};	FUNCTION: Catalyzes the isomerization between 2-isopropylmalate and 3-isopropylmalate, via the formation of 2-isopropylmaleate. {ECO:0000255|HAMAP-Rule:MF_01026}.	3-isopropylmalate dehydratase activity [GO:0003861]; 4 iron, 4 sulfur cluster binding [GO:0051539]; metal ion binding [GO:0046872]; leucine biosynthetic process [GO:0009098]	leucine biosynthetic process [GO:0009098]	3-isopropylmalate dehydratase activity [GO:0003861]; 4 iron, 4 sulfur cluster binding [GO:0051539]; metal ion binding [GO:0046872]	NA	GO:0003861; GO:0051539; GO:0009098; GO:0046872	-0.140812	468	0.32	0.08	0	o	50.47
sll0735	7.09691	8.33196	7.4141	7.18518	6.13513	0.118025	0.183931	0.13851	0.025759	0.0571851	0.00753188	0.0398164	putative glycoside hydrolase	sll0735	Polysaccharides and glycoproteins	Central intermediary metabolism	NA	Cytoplasmic	8.96	P74630	P74630_SYNY3	unreviewed	Sll0735 protein	NA	NA	NA	catalytic activity [GO:0003824]; carbohydrate metabolic process [GO:0005975]	carbohydrate metabolic process [GO:0005975]	catalytic activity [GO:0003824]	NA	GO:0005975; GO:0003824	-0.462004	529	0.02	0	0	o	62.08
sll0728	6.19298	7.01385	6.14095	6.22374	6.02531	0.0647082	0.489642	0.123537	0.171543	0.127019	0.476752	0.506436	acetyl-CoA carboxylase alpha subunit	accA sll0728	NA	Fatty acid, phospholipid and sterol metabolism	CATALYTIC ACTIVITY: ATP + acetyl-CoA + HCO(3)(-) = ADP + phosphate + malonyl-CoA. {ECO:0000255|HAMAP-Rule:MF_00823}.	Cytoplasmic	9.97	P74638	ACCA_SYNY3	reviewed	Acetyl-coenzyme A carboxylase carboxyl transferase subunit alpha (ACCase subunit alpha) (Acetyl-CoA carboxylase carboxyltransferase subunit alpha) (EC 6.4.1.2)	6.4.1.2	NA	FUNCTION: Component of the acetyl coenzyme A carboxylase (ACC) complex. First, biotin carboxylase catalyzes the carboxylation of biotin on its carrier protein (BCCP) and then the CO(2) group is transferred by the carboxyltransferase to acetyl-CoA to form malonyl-CoA. {ECO:0000255|HAMAP-Rule:MF_00823}.	acetyl-CoA carboxylase complex [GO:0009317]; acetyl-CoA carboxylase activity [GO:0003989]; ATP binding [GO:0005524]; fatty acid biosynthetic process [GO:0006633]; malonyl-CoA biosynthetic process [GO:2001295]	fatty acid biosynthetic process [GO:0006633]; malonyl-CoA biosynthetic process [GO:2001295]	acetyl-CoA carboxylase activity [GO:0003989]; ATP binding [GO:0005524]	acetyl-CoA carboxylase complex [GO:0009317]	GO:0005524; GO:0003989; GO:0009317; GO:0006633; GO:2001295	-0.271472	326	0.24	0	0	o	36.05
sll0726	6.16594	7.54357	6.92086	6.46185	5.43427	0.296697	0.0861486	0.265917	0.0243604	0.23378	0.0194817	0.0597722	phosphoglucomutase	sll0726	Polysaccharides and glycoproteins	Central intermediary metabolism	NA	Unknown	2	NA	NA	NA	NA	NA	NA	NA	NA	NA	NA	NA	NA	-0.195062	567	0.06	0.03	0	o	61.13
sll0723	3.69196	5.37434	6.00721	7.5596	5.21625	0.00427707	0.153541	0.498822	0.275661	0.166728	0.00938912	0.0447972	unknown protein	sll0723	NA	Unknown	NA	Extracellular	10	P74647	P74647_SYNY3	unreviewed	Sll0723 protein	NA	NA	NA	calcium ion binding [GO:0005509]	NA	calcium ion binding [GO:0005509]	NA	GO:0005509	-0.21039	1771	0.12	0	0	o	192.2
sll1546	6.58857	6.76729	6.41944	6.84	6.70774	0.31597	0.227893	0.348273	0.139657	0.0302664	0.774018	0.780255	exopolyphosphatase	sll1546	Phosphorus compounds	Central intermediary metabolism	NA	Cytoplasmic	9.97	NA	NA	NA	NA	NA	NA	NA	NA	NA	NA	NA	NA	-0.187593	540	0.21	0.19	0	o	60.9
sll1545	7.30703	7.12769	6.72768	6.69011	6.59117	0.120439	0.274261	0.350951	0.0154987	0.166708	0.12289	0.16793	glutathione S-transferase	sll1545	Thioredoxin, glutaredoxin, and glutathione	Biosynthesis of cofactors, prosthetic groups, and carriers	NA	Cytoplasmic	9.26	NA	NA	NA	NA	NA	NA	NA	NA	NA	NA	NA	NA	-0.215129	271	0.12	0	0	o	29.77
sll1542	6.8719	6.57926	6.35696	6.99168	6.99041	0.31706	0.379552	0.698033	0.00710812	0.179406	0.731549	0.741426	hypothetical protein	sll1542	NA	Hypothetical	NA	Cytoplasmic	8.96	P74675	P74675_SYNY3	unreviewed	Sll1542 protein	NA	NA	NA	NA	NA	NA	NA	NA	-0.313333	300	0.27	0.01	0	o	34.82
sll0443	5.39246	6.29896	6.70775	6.84068	6.28929	0.329714	0.203409	0.610231	0.0656388	0.263672	0.116888	0.16169	unknown protein	sll0443	NA	Unknown	NA	Unknown	2	P74685	P74685_SYNY3	unreviewed	Sll0443 protein	NA	NA	NA	NA	NA	NA	NA	NA	-0.376119	469	0.42	0.42	0	o	51.07
ssl0832	9.12826	6.66305	8.48044	9.64485	9.97526	0.00610768	0.331512	0.642207	0.0764048	0.201926	0.0323015	0.0754595	hypothetical protein	ssl0832	NA	Hypothetical	NA	Unknown	2	P74691	P74691_SYNY3	unreviewed	Ssl0832 protein	NA	NA	NA	NA	NA	NA	NA	NA	-0.369892	93	0.01	0	0	i	10.49
sll0430	7.88748	8.3129	6.97101	6.50057	6.68686	0.415315	0.209482	0.349021	0.205316	0.783291	0.0576247	0.100862	HtpG, heat shock protein 90, molecular chaperone	sll0430	Chaperones	Cellular processes	NA	Cytoplasmic	9.97	NA	NA	NA	NA	NA	NA	NA	NA	NA	NA	NA	NA	-0.430395	658	0.02	0	0	o	75.04
sll1110	7.26044	7.92438	7.06088	7.23605	7.01729	0.0948995	0.408461	0.276601	0.176909	0.0805798	0.311705	0.34993	peptide chain release factor 1	prfA sll1110	Protein modification and translation factors	Translation	NA	Cytoplasmic	10	P74707	RF1_SYNY3	reviewed	Peptide chain release factor 1 (RF-1)	NA	NA	FUNCTION: Peptide chain release factor 1 directs the termination of translation in response to the peptide chain termination codons UAG and UAA. {ECO:0000250}.	cytoplasm [GO:0005737]; ribosome binding [GO:0043022]; translation release factor activity, codon specific [GO:0016149]	NA	ribosome binding [GO:0043022]; translation release factor activity, codon specific [GO:0016149]	cytoplasm [GO:0005737]	GO:0005737; GO:0043022; GO:0016149	-0.647397	365	0	0	0	o	41.13
sll1109	6.91828	8.20676	7.26789	7.42875	6.24471	0.407684	0.367918	0.218567	0.253837	0.0256904	0.0506861	0.0957124	hypothetical protein	sll1109	NA	Hypothetical	NA	Cytoplasmic	8.96	P74708	P74708_SYNY3	unreviewed	Sll1109 protein	NA	NA	NA	NA	NA	NA	NA	NA	-0.283505	194	0.01	0	0	o	22.04
sll0578	6.04282	7.20552	6.34175	6.10509	5.44333	0.0557715	0.104866	0.442094	0.219696	0.12033	0.0168429	0.0561621	phosphoribosylaminoimidazole carboxylase ATPase subunit	purK sll0578	Purine ribonucleotide biosynthesis	Purines, pyrimidines, nucleosides, and nucleotides	CATALYTIC ACTIVITY: ATP + 5-amino-1-(5-phospho-D-ribosyl)imidazole + HCO(3)(-) = ADP + phosphate + 5-carboxyamino-1-(5-phospho-D-ribosyl)imidazole. {ECO:0000255|HAMAP-Rule:MF_01928}.	CytoplasmicMembrane	7.88	P74724	PURK_SYNY3	reviewed	N5-carboxyaminoimidazole ribonucleotide synthase (N5-CAIR synthase) (EC 6.3.4.18) (5-(carboxyamino)imidazole ribonucleotide synthetase)	6.3.4.18	NA	FUNCTION: Catalyzes the ATP-dependent conversion of 5-aminoimidazole ribonucleotide (AIR) and HCO(3)(-) to N5-carboxyaminoimidazole ribonucleotide (N5-CAIR). {ECO:0000255|HAMAP-Rule:MF_01928}.	cytosol [GO:0005829]; 5-(carboxyamino)imidazole ribonucleotide synthase activity [GO:0034028]; ATP binding [GO:0005524]; metal ion binding [GO:0046872]; phosphoribosylaminoimidazole carboxylase activity [GO:0004638]; phosphoribosylaminoimidazolesuccinocarboxamide synthase activity [GO:0004639]; 'de novo' IMP biosynthetic process [GO:0006189]; adenine biosynthetic process [GO:0046084]	'de novo' IMP biosynthetic process [GO:0006189]; adenine biosynthetic process [GO:0046084]	5-(carboxyamino)imidazole ribonucleotide synthase activity [GO:0034028]; ATP binding [GO:0005524]; metal ion binding [GO:0046872]; phosphoribosylaminoimidazole carboxylase activity [GO:0004638]; phosphoribosylaminoimidazolesuccinocarboxamide synthase activity [GO:0004639]	cytosol [GO:0005829]	GO:0006189; GO:0034028; GO:0005524; GO:0046084; GO:0005829; GO:0046872; GO:0004638; GO:0004639	-0.114691	388	1.06	0.92	0	o	42.65
sll0577	8.41045	8.91824	8.57529	8.39789	7.45807	0.0847862	0.210896	0.431754	0.0854342	0.120727	0.0383069	0.0819996	hypothetical protein	sll0577	NA	Hypothetical	NA	Unknown	2.5	P74725	P74725_SYNY3	unreviewed	Sll0577 protein	NA	NA	NA	NA	NA	NA	NA	NA	0.326036	169	16.54	15.79	0	o	17.84
sll0576	7.05679	9.31201	8.21981	8.29296	6.98295	0.178522	0.29743	0.232964	0.153823	0.215945	0.0295791	0.0730281	putative sugar-nucleotide epimerase/dehydratease	sll0576	Other	Other categories	NA	Cytoplasmic	8.96	P74729	P74729_SYNY3	unreviewed	HrEpiB	NA	NA	NA	catalytic activity [GO:0003824]; coenzyme binding [GO:0050662]	NA	catalytic activity [GO:0003824]; coenzyme binding [GO:0050662]	NA	GO:0003824; GO:0050662	-0.038141	312	20.66	20.59	1	i5-27o	34.96
sll0575	6.07561	7.41325	6.62238	6.51854	5.69258	0.0067757	0.303124	0.336093	0.0916647	0.00750234	0.00119257	0.0250259	probable lipopolysaccharide ABC transporter ATP binding subunit	sll0575	NA	Transport and binding proteins	NA	CytoplasmicMembrane	7.88	NA	NA	NA	NA	NA	NA	NA	NA	NA	NA	NA	NA	0	254	0.22	0	0	o	28.19
sll0572	7.61592	6.10841	6.44414	7.11585	7.97766	0.0554145	0.179046	0.0526215	0.0830778	0.227822	0.00645604	0.0373024	hypothetical protein	sll0572	NA	Hypothetical	NA	Cytoplasmic	8.96	P74734	P74734_SYNY3	unreviewed	Sll0572 protein	NA	NA	NA	NA	NA	NA	NA	NA	-0.0795745	470	0.02	0	0	o	52.03
sll0569	7.57308	8.20753	7.82844	8.17548	7.66608	0.41726	0.553995	0.537849	0.194091	0.15608	0.442333	0.474802	RecA gene product	recA sll0569	NA	DNA replication, restriction, modification, recombination, and repair	NA	Cytoplasmic	9.97	P74737	RECA_SYNY3	reviewed	Protein RecA (Recombinase A)	NA	NA	FUNCTION: Can catalyze the hydrolysis of ATP in the presence of single-stranded DNA, the ATP-dependent uptake of single-stranded DNA by duplex DNA, and the ATP-dependent hybridization of homologous single-stranded DNAs. It interacts with LexA causing its activation and leading to its autocatalytic cleavage. {ECO:0000255|HAMAP-Rule:MF_00268}.	cytosol [GO:0005829]; ATP binding [GO:0005524]; damaged DNA binding [GO:0003684]; DNA-dependent ATPase activity [GO:0008094]; double-stranded DNA binding [GO:0003690]; four-way junction DNA binding [GO:0000400]; recombinase activity [GO:0000150]; single-stranded DNA binding [GO:0003697]; DNA recombinase assembly [GO:0000730]; mitotic recombination [GO:0006312]; response to ionizing radiation [GO:…	DNA recombinase assembly [GO:0000730]; mitotic recombination [GO:0006312]; response to ionizing radiation [GO:0010212]; SOS response [GO:0009432]; strand invasion [GO:0042148]	ATP binding [GO:0005524]; damaged DNA binding [GO:0003684]; DNA-dependent ATPase activity [GO:0008094]; double-stranded DNA binding [GO:0003690]; four-way junction DNA binding [GO:0000400]; recombinase activity [GO:0000150]; single-stranded DNA binding [GO:0003697]	cytosol [GO:0005829]	GO:0005524; GO:0000730; GO:0008094; GO:0009432; GO:0005829; GO:0003684; GO:0003690; GO:0000400; GO:0006312; GO:0000150; GO:0010212; GO:0003697; GO:0042148	-0.0966102	354	0.09	0.04	0	o	37.81
sll8049	6.43642	6.16963	5.65777	5.89876	6.13401	0.0638003	0.0770938	0.124297	0.0414701	0.0484634	0.034313	0.0778727	type I site-specific deoxyribonuclease chain R	sll8049	NA	DNA replication, restriction, modification, recombination, and repair	NA	Cytoplasmic	8.96	Q6ZE43	Q6ZE43_SYNY3	unreviewed	Type I site-specific deoxyribonuclease chain R	NA	NA	NA	ATP binding [GO:0005524]; DNA binding [GO:0003677]; endonuclease activity [GO:0004519]; DNA modification [GO:0006304]	DNA modification [GO:0006304]	ATP binding [GO:0005524]; DNA binding [GO:0003677]; endonuclease activity [GO:0004519]	NA	GO:0005524; GO:0003677; GO:0006304; GO:0004519	-0.494843	989	0.68	0	0	o	111.89
sll8001	7.46086	7.19129	6.98768	7.16694	7.16774	0.0449583	0.00668614	0.00914361	0.0467829	0.199255	0.00583473	0.0368054	hypothetical protein	sll8001	NA	Hypothetical	NA	Cytoplasmic	9.97	Q6ZE91	Q6ZE91_SYNY3	unreviewed	Sll8001 protein	NA	NA	NA	NA	NA	NA	NA	NA	-0.249425	348	0.05	0.02	0	o	39.64
sll5034	6.16997	6.40703	6.51886	6.90552	6.72023	0.349355	0.157579	0.156943	0.0649339	0.181902	0.18121	0.225461	hypothetical protein	sll5034	NA	Hypothetical	NA	Unknown	2.5	Q6ZEU6	Q6ZEU6_SYNY3	unreviewed	Sll5034 protein	NA	NA	NA	NA	NA	NA	NA	NA	-0.372947	207	22.68	22.68	1	i13-35o	23.21
sll5048	5.47706	5.97048	5.55753	6.20423	6.44317	0.0128937	0.196287	0.100719	0.2752	0.0994577	0.0347693	0.0779885	probable glycosyltransferase	sll5048	Other	Other categories	NA	Cytoplasmic	9.97	Q6ZET2	Q6ZET2_SYNY3	unreviewed	Sll5048 protein	NA	NA	NA	NA	NA	NA	NA	NA	-0.147514	362	4.44	4.44	0	o	39.94
sll5060	4.39437	4.40385	3.61145	4.36001	4.07666	0.349319	0.20373	0.336368	0.167333	0.0742685	0.353937	0.388056	two-component hybrid sensor &amp; regulator	sll5060	NA	Regulatory functions	NA	CytoplasmicMembrane	10	Q6ZES0	Q6ZES0_SYNY3	unreviewed	Two-component hybrid sensor and regulator	NA	NA	NA	intracellular [GO:0005622]; phosphorelay sensor kinase activity [GO:0000155]	NA	phosphorelay sensor kinase activity [GO:0000155]	intracellular [GO:0005622]	GO:0005622; GO:0000155	-0.116212	1209	0.01	0	0	o	134.7
sll5080	7.26431	6.57225	6.48811	7.13271	7.24879	0.314311	0.0900616	0.212593	0.2054	0.16726	0.130638	0.175622	non-heme chloroperoxidase	sll5080	Cobalamin, heme, phycobilin and porphyrin	Biosynthesis of cofactors, prosthetic groups, and carriers	NA	Cytoplasmic	9.97	Q6ZEQ0	Q6ZEQ0_SYNY3	unreviewed	Non-heme chloroperoxidase	NA	NA	NA	hydrolase activity [GO:0016787]; peroxidase activity [GO:0004601]	NA	hydrolase activity [GO:0016787]; peroxidase activity [GO:0004601]	NA	GO:0016787; GO:0004601	-0.198905	274	0.02	0	0	o	30.08
slr0613	7.55232	7.26761	6.82639	6.76801	7.00979	0.158301	0.361458	0.452136	0.0660835	0.0352917	0.119209	0.163694	hypothetical protein	slr0613	NA	Hypothetical	NA	CytoplasmicMembrane	9.82	P72582	P72582_SYNY3	unreviewed	Slr0613 protein	NA	NA	NA	integral component of membrane [GO:0016021]	NA	NA	integral component of membrane [GO:0016021]	GO:0016021	0.227168	173	45.71	0.96	2	i60-82o97-119i	18.3
slr1312	6.08219	6.66627	6.41703	6.66531	6.61895	0.0767925	0.124745	0.343842	0.0956566	0.123012	0.0751465	0.118983	arginine decarboxylase	speA2 speA slr1312	Amino acids and amines	Energy metabolism	CATALYTIC ACTIVITY: L-arginine = agmatine + CO(2).	Unknown	5.41	P72587	SPEA2_SYNY3	reviewed	Biosynthetic arginine decarboxylase 2 (ADC 2) (EC 4.1.1.19)	4.1.1.19	COFACTOR: Name=Mg(2+); Xref=ChEBI:CHEBI:18420; Evidence={ECO:0000250}; ; COFACTOR: Name=pyridoxal 5'-phosphate; Xref=ChEBI:CHEBI:597326; Evidence={ECO:0000250};	FUNCTION: Catalyzes the biosynthesis of agmatine from arginine. {ECO:0000250}.	arginine decarboxylase activity [GO:0008792]; metal ion binding [GO:0046872]; arginine catabolic process [GO:0006527]; putrescine biosynthetic process from arginine [GO:0033388]; spermidine biosynthetic process [GO:0008295]	arginine catabolic process [GO:0006527]; putrescine biosynthetic process from arginine [GO:0033388]; spermidine biosynthetic process [GO:0008295]	arginine decarboxylase activity [GO:0008792]; metal ion binding [GO:0046872]	NA	GO:0006527; GO:0008792; GO:0046872; GO:0033388; GO:0008295	-0.271472	659	0.03	0	0	o	74.49
slr1315	6.75123	5.94585	6.00279	6.71085	6.86241	0.157976	0.201318	0.202192	0.34282	0.197096	0.124993	0.169614	hypothetical protein	slr1315	NA	Hypothetical	NA	Unknown	2	P72589	P72589_SYNY3	unreviewed	Slr1315 protein	NA	NA	NA	NA	NA	NA	NA	NA	-0.316337	202	0.24	0.02	0	o	23.1
slr1124	6.25196	8.04704	7.1334	6.8411	5.22345	0.459434	0.278664	0.171549	0.0150846	0.187117	0.0386202	0.0822048	phosphoglycerate mutase	slr1124	Glycolysis	Energy metabolism	NA	Cytoplasmic	9.26	NA	NA	NA	NA	NA	NA	NA	NA	NA	NA	NA	NA	-0.322573	443	0.18	0	0	o	49.36
slr1127	9.98759	8.79569	8.7916	8.94081	9.77147	0.283345	0.0720439	0.241394	0.31129	0.11249	0.0394067	0.0832494	unknown protein	slr1127	NA	Unknown	NA	Unknown	2	P72654	P72654_SYNY3	unreviewed	Slr1127 protein	NA	NA	NA	NA	NA	NA	NA	NA	-0.0448669	263	4.14	2.93	0	o	28.18
slr1128	9.51412	8.14035	8.11369	8.41104	9.44875	0.348432	0.21458	0.450428	0.0143639	0.102713	0.0334004	0.0769097	subunit of high light-inducible carotenoid-binding protein complex in the thylakoid membranes	slr1128	Adaptations and atypical conditions	Other categories	NA	Unknown	2	P72655	Y1128_SYNY3	reviewed	Uncharacterized protein slr1128	NA	NA	NA	integral component of membrane [GO:0016021]	NA	NA	integral component of membrane [GO:0016021]	GO:0016021	-0.142056	321	4.68	4.68	0	o	35.73
slr1129	8.54332	8.13997	7.56659	7.87192	8.60565	0.0652564	0.375183	0.246247	0.112781	0.0588698	0.0508313	0.0957124	ribonuclease E	rne slr1129	Degradation of RNA	Transcription	NA	Cytoplasmic	9.97	P72656	RNE_SYNY3	reviewed	Ribonuclease E/G-like protein (RNase E/G-like protein) (EC 3.1.26.-)	3.1.26.-	COFACTOR: Name=Mg(2+); Xref=ChEBI:CHEBI:18420; Evidence={ECO:0000250}; ; Note=Binds 1 Mg(2+) ion per subunit. {ECO:0000250};	NA	cytoplasm [GO:0005737]; endonuclease activity [GO:0004519]; metal ion binding [GO:0046872]; ribonuclease activity [GO:0004540]; RNA binding [GO:0003723]; RNA phosphodiester bond hydrolysis [GO:0090501]; rRNA processing [GO:0006364]	RNA phosphodiester bond hydrolysis [GO:0090501]; rRNA processing [GO:0006364]	endonuclease activity [GO:0004519]; metal ion binding [GO:0046872]; ribonuclease activity [GO:0004540]; RNA binding [GO:0003723]	cytoplasm [GO:0005737]	GO:0003723; GO:0090501; GO:0005737; GO:0004519; GO:0046872; GO:0006364; GO:0004540	-0.446142	674	0.01	0.01	0	o	74.96
slr0721	5.87112	6.64032	6.49317	7.15343	6.71225	0.262595	0.39454	0.658313	0.0286545	0.0966662	0.0774838	0.121345	malic enzyme	slr0721	Pyruvate and acetyl-CoA metabolism	Energy metabolism	NA	Cytoplasmic	9.97	NA	NA	NA	NA	NA	NA	NA	NA	NA	NA	NA	NA	0.240821	463	0.32	0.02	0	o	48.71
slr0723	6.58857	6.24242	6.13824	6.52055	6.72108	0.262909	0.22628	0.155753	0.0687434	0.397744	0.375871	0.410107	hypothetical protein	slr0723	NA	Hypothetical	NA	Cytoplasmic	8.96	P72668	P72668_SYNY3	unreviewed	Slr0723 protein	NA	NA	NA	NA	NA	NA	NA	NA	-0.36584	363	0.13	0	0	o	41.44
slr0729	8.58889	7.79442	7.16526	7.50099	8.11713	0.0599628	0.0872882	0.389807	0.0300718	0.126743	0.00851753	0.04225	Thylakoid-membrane protein, function unknown	slr0729	NA	Hypothetical	NA	Unknown	2	P72673	Y729_SYNY3	reviewed	Thylakoid-associated protein slr0729	NA	NA	NA	thylakoid membrane [GO:0042651]	NA	NA	thylakoid membrane [GO:0042651]	GO:0042651	0.219802	101	0.05	0	0	o	10.95
slr0731	7.14464	7.85443	6.8733	6.90701	6.65019	0.112451	0.373677	0.20224	0.133308	0.146204	0.190668	0.234893	hypothetical protein	slr0731	NA	Hypothetical	NA	CytoplasmicMembrane	9.82	P72675	P72675_SYNY3	unreviewed	Slr0731 protein	NA	NA	NA	NA	NA	NA	NA	NA	-0.389801	402	0.18	0	0	o	44.73
slr0737	11.1933	10.5806	11.9334	11.933	11.5644	0.00367173	0.275894	0.251464	0.0458791	0.0212888	0.0065594	0.0373024	photosystem I subunit II	psaD slr0737	Photosystem I	Photosynthesis and respiration	NA	CytoplasmicMembrane	9.82	P19569	PSAD_SYNY3	reviewed	Photosystem I reaction center subunit II (Photosystem I 16 kDa polypeptide) (PSI-D)	NA	NA	FUNCTION: PsaD can form complexes with ferredoxin and ferredoxin-oxidoreductase in photosystem I (PS I) reaction center.	photosystem I reaction center [GO:0009538]; plasma membrane-derived photosystem I [GO:0030094]; photosynthesis [GO:0015979]	photosynthesis [GO:0015979]	NA	photosystem I reaction center [GO:0009538]; plasma membrane-derived photosystem I [GO:0030094]	GO:0015979; GO:0009538; GO:0030094	-0.659574	141	0	0	0	o	15.65
slr0738	6.51167	7.64118	7.5227	7.76442	7.31634	0.00238947	0.124018	0.15941	0.0596015	0.0817467	0.00599011	0.0370597	anthranilate synthetase alpha-subunit	trpE slr0738	Aromatic amino acid family	Amino acid biosynthesis	CATALYTIC ACTIVITY: Chorismate + L-glutamine = anthranilate + pyruvate + L-glutamate.	Cytoplasmic	9.97	P20170	TRPE_SYNY3	reviewed	Anthranilate synthase component 1 (AS) (ASI) (EC 4.1.3.27)	4.1.3.27	COFACTOR: Name=Mg(2+); Xref=ChEBI:CHEBI:18420; Evidence={ECO:0000250|UniProtKB:P00897}; ; Note=Binds 1 Mg(2+) ion per subunit. {ECO:0000250|UniProtKB:P00897};	FUNCTION: Part of a heterotetrameric complex that catalyzes the two-step biosynthesis of anthranilate, an intermediate in the biosynthesis of L-tryptophan. In the first step, the glutamine-binding beta subunit (TrpG) of anthranilate synthase (AS) provides the glutamine amidotransferase activity which generates ammonia as a substrate that, along with chorismate, is used in the second step, catalyz…	anthranilate synthase activity [GO:0004049]; metal ion binding [GO:0046872]; tryptophan biosynthetic process [GO:0000162]	tryptophan biosynthetic process [GO:0000162]	anthranilate synthase activity [GO:0004049]; metal ion binding [GO:0046872]	NA	GO:0004049; GO:0046872; GO:0000162	-0.265748	508	0	0	0	o	57.16
slr0743	5.18816	8.3171	6.89094	7.22453	6.16464	0.467126	0.531827	0.610832	0.0484577	0.104794	0.0283968	0.0716924	similar to N utilization substance protein	slr0743	RNA synthesis, modification, and DNA transcription	Transcription	NA	Cytoplasmic	9.97	NA	NA	NA	NA	NA	NA	NA	NA	NA	NA	NA	NA	-0.463319	458	0	0	0	o	51.34
slr0744	8.78153	8.88091	8.11956	8.4646	8.74891	0.264431	0.381497	0.320229	0.0838343	0.027951	0.217828	0.259275	translation initiation factor IF-2	infB slr0744	Protein modification and translation factors	Translation	NA	Cytoplasmic	10	P72689	IF2_SYNY3	reviewed	Translation initiation factor IF-2	NA	NA	FUNCTION: One of the essential components for the initiation of protein synthesis. Protects formylmethionyl-tRNA from spontaneous hydrolysis and promotes its binding to the 30S ribosomal subunits. Also involved in the hydrolysis of GTP during the formation of the 70S ribosomal complex (By similarity). {ECO:0000250}.	cytoplasm [GO:0005737]; intracellular [GO:0005622]; GTP binding [GO:0005525]; GTPase activity [GO:0003924]; translation initiation factor activity [GO:0003743]; translation [GO:0006412]	translation [GO:0006412]	GTPase activity [GO:0003924]; GTP binding [GO:0005525]; translation initiation factor activity [GO:0003743]	cytoplasm [GO:0005737]; intracellular [GO:0005622]	GO:0005525; GO:0003924; GO:0005737; GO:0005622; GO:0006412; GO:0003743	-0.562537	1001	0.03	0	0	o	108.14
slr0236	8.50007	8.95338	7.96253	8.29364	8.6162	0.0507231	0.157539	0.27358	0.068721	0.120784	0.125501	0.170053	similar to glutathione S-transferase	slr0236	Thioredoxin, glutaredoxin, and glutathione	Biosynthesis of cofactors, prosthetic groups, and carriers	NA	Cytoplasmic	8.96	P72690	P72690_SYNY3	unreviewed	Slr0236 protein	NA	NA	NA	cytoplasm [GO:0005737]; glutathione transferase activity [GO:0004364]; glutathione metabolic process [GO:0006749]	glutathione metabolic process [GO:0006749]	glutathione transferase activity [GO:0004364]	cytoplasm [GO:0005737]	GO:0005737; GO:0006749; GO:0004364	-0.018018	222	0.01	0	0	o	25.01
slr0237	4.62939	6.23156	5.99458	6.63106	6.83554	0.00232932	0.221435	0.611627	0.140941	0.0212006	0.00034854	0.0188995	glycogen operon protein GlgX homolog	slr0237	Polysaccharides and glycoproteins	Central intermediary metabolism	NA	Cytoplasmic	9.97	NA	NA	NA	NA	NA	NA	NA	NA	NA	NA	NA	NA	-0.31059	746	0.03	0.01	0	o	83.51
slr0242	6.7085	6.87416	6.33337	6.45679	6.70352	0.114581	0.00315176	0.463137	0.206715	0.283981	0.363572	0.397073	bacterioferritin comigratory protein homolog	slr0242	NA	Transport and binding proteins	NA	Unknown	2	NA	NA	NA	NA	NA	NA	NA	NA	NA	NA	NA	NA	-0.366875	160	0	0	0	o	17.59
slr0244	7.34491	7.70867	8.66308	9.3077	9.5642	0.326937	0.0453238	0.389922	0.0506155	0.0980116	0.00248588	0.0319084	transcriptional regulator, universal stress protein domain	slr0244	NA	Regulatory functions	NA	Cytoplasmic	8.96	P72700	P72700_SYNY3	unreviewed	Slr0244 protein	NA	NA	NA	response to stress [GO:0006950]	response to stress [GO:0006950]	NA	NA	GO:0006950	-0.0133803	284	0	0	0	o	31.21
slr0250	8.90389	8.25844	8.25049	7.988	8.62345	0.033317	0.151956	0.0430417	0.0657305	0.102814	0.00807357	0.0411695	hypothetical protein	slr0250	NA	Hypothetical	NA	Unknown	2.5	P72709	P72709_SYNY3	unreviewed	Slr0250 protein	NA	NA	NA	NA	NA	NA	NA	NA	-0.16236	178	1.19	1.19	0	o	19.19
[truncated: 581 more rows]

## Sheet: Ribosome profiling
Name	Mean_log2RPKM_BRISE	Mean_log2RPKM_ARISE	Mean_log2RPKM_MDAY	Mean_log2RPKM_BSET	Mean_log2RPKM_ASET	StdDev_BRISE	StdDev_ARISE	StdDev_MDAY	StdDev_BSET	StdDev_ASET	Protein	Gene.names	Pathway	Process	Catalytic.activity	psortB_localization	psortB_score	Entry	Entry.name	Status	Protein.names	EC.number	Cofactor	Function..CC.	Gene.ontology..GO.	Gene.ontology..biological.process.	Gene.ontology..molecular.function.	Gene.ontology..cellular.component.	Gene.ontology.IDs	GRAVY	Length	ExposedAA	First60AA	Helices	Topology	MolWeight
[truncated: 1,126 more rows]

[truncated: 1 more sheets: Protein MS]
